# Supplementary material for: Impact of inter-partner HIV disclosure patterns in Malawi’s PMTCT program: A mixed-method study
Source: PLoS One. 2019 Jul 26;14(7):e0219967. doi: 10.1371/journal.pone.0219967 (PMC6660128; doi:10.1371/journal.pone.0219967)
Supplement: S2 File — (XLSX) [file pone.0219967.s002.xlsx]

## Sheet: PartnerDisclosePaperData
ID	STRATA	MumAgeCAT	ParityCat	KnownPOSSINCE	PartnerOrNOT	MotherDISCLOSED	PartnerDISCLOSURE	PartnerHIVStatus	DisclosPattern	OnARTStoppedNotStartedUNK_	v18misart	NVP1ok2less3no	Any_NVPYes1No0	InfantAgeWeeks	EIDUptake	kidPCRScreening
1	1	4	3	b4pregnancy	0	no partner	2	NoPartner	no partner	OnART	0	1	1	9	0	0
2	1	4	3	b4pregnancy	0	no partner	2	NoPartner	no partner	OnART	>=2days	1	1	15	1	0
3	1	3	3	b4pregnancy	0	no partner	2	NoPartner	no partner	OnART	0	1	1	24	1	0
4	1	3	3	during pregnancy	0	no partner	2	NoPartner	no partner	OnART	0	1	1	24	0	0
5	1	3	3	during pregnancy	0	no partner	2	NoPartner	no partner	OnART	1 day	1	1	5	below 8 weeks	0
6	1	1	2	postpartum	0	no partner	2	NoPartner	no partner	OnART	1 day	1	1	7	1	0
7	1	2	1	during pregnancy	0	no partner	2	NoPartner	no partner	OnART	0	1	1	8	1	0
8	1	4	3	b4pregnancy	0	no partner	2	NoPartner	no partner	OnART	0	1	1	9	1	0
9	1	2	1	b4pregnancy	0	no partner	2	NoPartner	no partner	OnART	0	1	1	11	1	0
10	1	2	1	during pregnancy	0	no partner	2	NoPartner	no partner	OnART	0	1	1	17	1	0
11	1	4	3	during pregnancy	0	no partner	2	NoPartner	no partner	OnART	0	1	1	6	below 8 weeks	0
12	1	4	3	b4pregnancy	0	no partner	2	NoPartner	no partner	OnART	0	1	1	10	1	0
13	1	2	2	during pregnancy	0	no partner	2	NoPartner	no partner	OnART	0	3	0	7	below 8 weeks	0
14	1	3	1	b4pregnancy	0	no partner	2	NoPartner	no partner	OnART	1 day	1	1	8	1	0
15	1	4	2	b4pregnancy	0	no partner	2	NoPartner	no partner	OnART	1 day	1	1	11	0	0
16	1	1	2	b4pregnancy	0	no partner	2	NoPartner	no partner	OnART	0	2	1	7	below 8 weeks	1
17	1	2	1	during pregnancy	0	no partner	2	NoPartner	no partner	OnART	1 day	3	0	9	0	0
18	1	2	1	during pregnancy	0	no partner	2	NoPartner	no partner	OnART	0	1	1	9	1	0
19	1	4	3	during pregnancy	0	no partner	2	NoPartner	no partner	OnART	0	1	1	6	1	0
20	1	3	2	during pregnancy	0	no partner	2	NoPartner	no partner	OnART	1 day	1	1	11	1	0
21	1	2	2	b4pregnancy	0	no partner	2	NoPartner	no partner	OnART	0	1	1	16	1	0
22	1	2	2	b4pregnancy	0	no partner	2	NoPartner	no partner	OnART	0	3	0	6	below 8 weeks	0
23	1	4	2	b4pregnancy	0	no partner	2	NoPartner	no partner	OnART	0	1	1	11	1	0
24	1	2	1	during pregnancy	0	no partner	2	NoPartner	no partner	OnART	0	1	1	6	below 8 weeks	0
25	1	1	1	during pregnancy	0	no partner	2	NoPartner	no partner	OnART	0	1	1	6	below 8 weeks	0
26	1	4	3	b4pregnancy	0	no partner	2	NoPartner	no partner	OnART	0	1	1	10	1	0
27	1	3	2	b4pregnancy	0	no partner	2	NoPartner	no partner	OnART	0	2	1	4	below 8 weeks	0
28	1	4	3	b4pregnancy	0	no partner	2	NoPartner	no partner	OnART	0	1	1	24	1	0
29	1	2	2	b4pregnancy	0	no partner	2	NoPartner	no partner	OnART	0	1	1	16	1	0
30	1	4	3	b4pregnancy	0	no partner	2	NoPartner	no partner	OnART	Blank	1	1	6	below 8 weeks	0
31	1	3	2	b4pregnancy	0	no partner	2	NoPartner	no partner	OnART	0	2	1	5	below 8 weeks	0
32	1	3	3	b4pregnancy	0	no partner	2	NoPartner	no partner	OnART	0	2	1	5	below 8 weeks	0
33	1	4	3	during pregnancy	0	no partner	2	NoPartner	no partner	OnART	0	1	1	11	1	0
34	1	4	1	b4pregnancy	0	no partner	2	NoPartner	no partner	OnART	0	1	1	5	below 8 weeks	0
35	1	4	3	during pregnancy	0	no partner	2	NoPartner	no partner	OnART	1 day	3	0	14	1	0
36	1	2	2	during pregnancy	0	no partner	2	NoPartner	no partner	OnART	>=2days	1	1	6	below 8 weeks	0
37	1	3	2	b4pregnancy	0	no partner	2	NoPartner	no partner	OnART	1 day	1	1	9	0	0
38	1	2	1	during pregnancy	0	no partner	2	NoPartner	no partner	OnART	0	3	0	12	0	0
39	1	3	2	b4pregnancy	0	no partner	2	NoPartner	no partner	OnART	0	2	1	22	1	1
40	1	4	2	b4pregnancy	0	no partner	2	NoPartner	no partner	OnART	1 day	2	1	5	below 8 weeks	0
41	1	4	2	b4pregnancy	0	no partner	2	NoPartner	no partner	OnART	0	1	1	19	0	0
42	1	3	2	b4pregnancy	0	no partner	2	NoPartner	no partner	OnART	0	2	1	24	1	0
43	1	1	2	during pregnancy	0	no partner	2	NoPartner	no partner	OnART	0	1	1	14	1	0
44	1	4	3	b4pregnancy	0	no partner	2	NoPartner	no partner	OnART	0	1	1	11	1	0
45	1	3	2	during pregnancy	0	no partner	2	NoPartner	no partner	not started	Blank	3	0	8	0	0
46	1	4	3	during pregnancy	0	no partner	2	NoPartner	no partner	OnART	0	1	1	4	below 8 weeks	0
47	1	4	3	b4pregnancy	0	no partner	2	NoPartner	no partner	OnART	>=2days	2	1	5	below 8 weeks	0
48	1	4	3	b4pregnancy	0	no partner	2	NoPartner	no partner	OnART	0	1	1	7	below 8 weeks	0
49	1	4	3	b4pregnancy	0	no partner	2	NoPartner	no partner	OnART	0	1	1	11	1	0
50	1	1	1	during pregnancy	0	no partner	2	NoPartner	no partner	OnART	1 day	1	1	17	0	0
51	1	4	3	b4pregnancy	0	no partner	2	NoPartner	no partner	OnART	0	1	1	7	below 8 weeks	0
52	1	4	3	b4pregnancy	0	no partner	2	NoPartner	no partner	OnART	Blank	1	1	5	below 8 weeks	0
53	1	4	3	b4pregnancy	0	no partner	2	NoPartner	no partner	OnART	1 day	1	1	21	0	0
54	1	4	3	b4pregnancy	0	no partner	2	NoPartner	no partner	OnART	0	2	1	4	below 8 weeks	0
55	1	3	2	during pregnancy	0	no partner	2	NoPartner	no partner	OnART	0	1	1	13	0	0
56	1	4	2	b4pregnancy	0	no partner	2	NoPartner	no partner	OnART	0	1	1	6	below 8 weeks	0
57	1	2	1	during pregnancy	0	no partner	2	NoPartner	no partner	not started	Blank	3	0	6	below 8 weeks	0
58	1	4	3	during pregnancy	0	no partner	2	NoPartner	no partner	OnART	>=2days	1	1	14	1	0
59	1	4	3	b4pregnancy	0	no partner	2	NoPartner	no partner	OnART	>=2days	1	1	21	1	0
60	1	2	1	postpartum	0	no partner	2	NoPartner	no partner	unknown	Blank	3	0	11	0	1
61	2	2	2	during pregnancy	0	no partner	2	NoPartner	no partner	OnART	>=2days	1	1	13	1	0
62	2	2	2	b4pregnancy	0	no partner	2	NoPartner	no partner	OnART	>=2days	1	1	23	1	0
63	2	2	2	b4pregnancy	0	no partner	2	NoPartner	no partner	not started	Blank	2	1	4	below 8 weeks	1
64	2	4	3	b4pregnancy	0	no partner	2	NoPartner	no partner	OnART	1 day	1	1	7	below 8 weeks	0
65	2	4	3	b4pregnancy	0	no partner	2	NoPartner	no partner	OnART	>=2days	1	1	9	0	0
66	2	4	3	b4pregnancy	0	no partner	2	NoPartner	no partner	OnART	0	1	1	13	1	0
67	2	3	2	during pregnancy	0	no partner	2	NoPartner	no partner	OnART	0	1	1	6	below 8 weeks	0
68	2	3	2	during pregnancy	0	no partner	2	NoPartner	no partner	OnART	0	2	1	6	below 8 weeks	0
69	2	4	3	b4pregnancy	0	no partner	2	NoPartner	no partner	OnART	0	3	0	10	0	0
70	2	4	3	during pregnancy	0	no partner	2	NoPartner	no partner	OnART	0	1	1	10	0	0
71	2	1	1	during pregnancy	0	no partner	2	NoPartner	no partner	OnART	0	1	1	6	below 8 weeks	0
72	2	4	3	during pregnancy	0	no partner	2	NoPartner	no partner	OnART	0	1	1	11	1	0
73	2	3	2	b4pregnancy	0	no partner	2	NoPartner	no partner	OnART	0	2	1	21	1	0
74	2	3	3	during pregnancy	0	no partner	2	NoPartner	no partner	OnART	0	1	1	14	0	0
75	2	3	3	during pregnancy	0	no partner	2	NoPartner	no partner	OnART	0	1	1	6	below 8 weeks	0
76	2	3	2	during pregnancy	0	no partner	2	NoPartner	no partner	OnART	0	1	1	16	1	0
77	2	3	3	during pregnancy	0	no partner	2	NoPartner	no partner	OnART	>=2days	1	1	24	0	0
78	2	1	1	during pregnancy	0	no partner	2	NoPartner	no partner	OnART	0	2	1	7	below 8 weeks	0
79	2	3	3	during pregnancy	0	no partner	2	NoPartner	no partner	OnART	0	1	1	7	below 8 weeks	0
80	2	3	3	b4pregnancy	0	no partner	2	NoPartner	no partner	OnART	0	1	1	16	0	0
81	2	4	3	b4pregnancy	0	no partner	2	NoPartner	no partner	OnART	>=2days	3	0	17	1	0
82	2	4	3	b4pregnancy	0	no partner	2	NoPartner	no partner	OnART	0	1	1	5	below 8 weeks	0
83	2	4	3	during pregnancy	0	no partner	2	NoPartner	no partner	OnART	0	1	1	8	0	0
84	2	2	3	b4pregnancy	0	no partner	2	NoPartner	no partner	OnART	1 day	1	1	20	1	0
85	2	3	2	b4pregnancy	0	no partner	2	NoPartner	no partner	OnART	0	1	1	10	0	0
86	2	3	3	during pregnancy	0	no partner	2	NoPartner	no partner	OnART	0	1	1	21	1	0
87	2	2	1	b4pregnancy	0	no partner	2	NoPartner	no partner	OnART	0	2	1	7	below 8 weeks	0
88	2	3	3	during pregnancy	0	no partner	2	NoPartner	no partner	OnART	0	1	1	12	0	0
89	2	4	2	during pregnancy	0	no partner	2	NoPartner	no partner	unknown	Blank	1	1	23	0	0
90	2	1	1	during pregnancy	0	no partner	2	NoPartner	no partner	OnART	0	1	1	5	below 8 weeks	0
91	2	4	3	during pregnancy	0	no partner	2	NoPartner	no partner	OnART	0	1	1	6	1	0
92	2	3	2	during pregnancy	0	no partner	2	NoPartner	no partner	OnART	1 day	1	1	6	below 8 weeks	0
93	2	2	2	b4pregnancy	0	no partner	2	NoPartner	no partner	OnART	1 day	1	1	5	below 8 weeks	0
94	2	4	3	b4pregnancy	0	no partner	2	NoPartner	no partner	OnART	0	2	1	14	1	0
95	2	4	3	b4pregnancy	0	no partner	2	NoPartner	no partner	OnART	Blank	3	0	15	1	0
96	2	1	1	during pregnancy	0	no partner	2	NoPartner	no partner	OnART	0	1	1	7	below 8 weeks	0
97	2	4	3	b4pregnancy	0	no partner	2	NoPartner	no partner	OnART	>=2days	1	1	10	1	0
98	2	2	3	during pregnancy	0	no partner	2	NoPartner	no partner	OnART	0	1	1	6	below 8 weeks	0
99	2	2	1	during pregnancy	0	no partner	2	NoPartner	no partner	OnART	0	1	1	6	below 8 weeks	0
100	2	4	2	during pregnancy	0	no partner	2	NoPartner	no partner	OnART	>=2days	1	1	6	below 8 weeks	0
101	2	1	1	during pregnancy	0	no partner	2	NoPartner	no partner	OnART	0	1	1	7	1	0
102	2	2	2	during pregnancy	0	no partner	2	NoPartner	no partner	OnART	>=2days	1	1	23	1	0
103	2	3	2	during pregnancy	0	no partner	2	NoPartner	no partner	unknown	>=2days	1	1	23	0	0
104	2	2	2	during pregnancy	0	no partner	2	NoPartner	no partner	OnART	0	1	1	5	below 8 weeks	0
105	2	3	3	b4pregnancy	0	no partner	2	NoPartner	no partner	OnART	0	1	1	4	below 8 weeks	0
106	2	4	3	b4pregnancy	0	no partner	2	NoPartner	no partner	OnART	0	1	1	5	below 8 weeks	0
107	2	4	3	b4pregnancy	0	no partner	2	NoPartner	no partner	OnART	0	1	1	6	below 8 weeks	0
108	2	4	3	during pregnancy	0	no partner	2	NoPartner	no partner	OnART	0	1	1	16	1	0
109	2	2	2	b4pregnancy	0	no partner	2	NoPartner	no partner	OnART	0	1	1	6	below 8 weeks	0
110	2	1	1	during pregnancy	0	no partner	2	NoPartner	no partner	OnART	0	2	1	7	below 8 weeks	0
111	2	4	2	b4pregnancy	0	no partner	2	NoPartner	no partner	OnART	0	1	1	6	below 8 weeks	0
112	2	4	3	b4pregnancy	0	no partner	2	NoPartner	no partner	OnART	0	3	0	5	below 8 weeks	0
113	2	3	2	b4pregnancy	0	no partner	2	NoPartner	no partner	OnART	0	1	1	8	1	0
114	2	3	2	b4pregnancy	0	no partner	2	NoPartner	no partner	OnART	0	1	1	13	1	0
115	2	4	3	during pregnancy	0	no partner	2	NoPartner	no partner	OnART	0	1	1	8	1	0
116	2	3	2	during pregnancy	0	no partner	2	NoPartner	no partner	OnART	1 day	1	1	13	1	0
117	2	3	3	during pregnancy	0	no partner	2	NoPartner	no partner	stopped	Blank	1	1	12	0	0
118	2	3	1	b4pregnancy	0	no partner	2	NoPartner	no partner	OnART	>=2days	1	1	13	0	0
119	2	2	1	during pregnancy	0	no partner	2	NoPartner	no partner	OnART	0	1	1	6	below 8 weeks	0
120	2	2	2	b4pregnancy	0	no partner	2	NoPartner	no partner	OnART	0	1	1	20	1	0
121	2	2	2	during pregnancy	0	no partner	2	NoPartner	no partner	OnART	0	1	1	6	1	0
122	2	4	3	b4pregnancy	0	no partner	2	NoPartner	no partner	OnART	0	1	1	11	0	0
123	2	1	1	during pregnancy	0	no partner	2	NoPartner	no partner	OnART	0	1	1	9	0	0
124	2	2	2	during pregnancy	0	no partner	2	NoPartner	no partner	OnART	0	2	1	6	below 8 weeks	0
125	2	4	3	during pregnancy	0	no partner	2	NoPartner	no partner	OnART	0	1	1	14	1	1
126	2	2	1	during pregnancy	0	no partner	2	NoPartner	no partner	OnART	0	1	1	15	1	0
127	2	3	2	b4pregnancy	0	no partner	2	NoPartner	no partner	not started	Blank	1	1	13	0	0
128	2	1	1	during pregnancy	0	no partner	2	NoPartner	no partner	OnART	>=2days	1	1	10	1	0
129	2	3	2	b4pregnancy	0	no partner	2	NoPartner	no partner	OnART	1 day	1	1	10	1	0
130	2	3	2	during pregnancy	0	no partner	2	NoPartner	no partner	unknown	0	1	1	10	0	0
131	2	1	1	b4pregnancy	0	no partner	2	NoPartner	no partner	OnART	0	1	1	6	1	0
132	2	2	2	b4pregnancy	0	no partner	2	NoPartner	no partner	OnART	0	1	1	9	1	0
133	2	4	2	b4pregnancy	0	no partner	2	NoPartner	no partner	OnART	0	1	1	15	0	0
134	3	4	2	during pregnancy	0	no partner	2	NoPartner	no partner	OnART	0	1	1	10	1	0
135	3	4	3	b4pregnancy	0	no partner	2	NoPartner	no partner	OnART	0	3	0	14	0	0
136	3	4	3	b4pregnancy	0	no partner	2	NoPartner	no partner	OnART	0	1	1	8	0	0
137	3	3	2	b4pregnancy	0	no partner	2	NoPartner	no partner	OnART	0	1	1	17	0	0
138	3	3	2	during pregnancy	0	no partner	2	NoPartner	no partner	OnART	0	1	1	9	0	1
139	3	4	3	during pregnancy	0	no partner	2	NoPartner	no partner	unknown	0	2	1	9	0	0
140	3	4	3	b4pregnancy	0	no partner	2	NoPartner	no partner	OnART	0	2	1	5	below 8 weeks	0
141	3	3	3	during pregnancy	0	no partner	2	NoPartner	no partner	unknown	>=2days	1	1	12	0	0
142	3	4	3	during pregnancy	0	no partner	2	NoPartner	no partner	OnART	>=2days	2	1	5	below 8 weeks	0
143	3	4	3	b4pregnancy	0	no partner	2	NoPartner	no partner	OnART	0	1	1	18	0	0
144	3	3	2	during pregnancy	0	no partner	2	NoPartner	no partner	unknown	0	2	1	5	below 8 weeks	0
145	3	4	3	during pregnancy	0	no partner	2	NoPartner	no partner	OnART	0	1	1	6	below 8 weeks	0
146	3	2	3	during pregnancy	0	no partner	2	NoPartner	no partner	OnART	>=2days	1	1	13	0	0
147	3	2	2	during pregnancy	0	no partner	2	NoPartner	no partner	OnART	0	3	0	7	below 8 weeks	0
148	3	4	3	b4pregnancy	0	no partner	2	NoPartner	no partner	OnART	0	1	1	5	below 8 weeks	0
149	3	4	3	b4pregnancy	0	no partner	2	NoPartner	no partner	OnART	0	3	0	21	1	0
150	3	4	3	b4pregnancy	0	no partner	2	NoPartner	no partner	OnART	0	1	1	6	below 8 weeks	0
151	3	2	3	b4pregnancy	0	no partner	2	NoPartner	no partner	OnART	0	1	1	6	below 8 weeks	0
152	3	2	2	during pregnancy	0	no partner	2	NoPartner	no partner	OnART	0	2	1	6	below 8 weeks	0
153	3	4	2	b4pregnancy	0	no partner	2	NoPartner	no partner	OnART	0	1	1	8	0	0
154	3	3	3	during pregnancy	0	no partner	2	NoPartner	no partner	OnART	0	1	1	8	0	1
155	3	3	3	during pregnancy	0	no partner	2	NoPartner	no partner	OnART	0	1	1	8	0	1
156	3	4	2	b4pregnancy	0	no partner	2	NoPartner	no partner	OnART	0	1	1	7	below 8 weeks	0
157	3	4	3	b4pregnancy	0	no partner	2	NoPartner	no partner	OnART	0	2	1	5	below 8 weeks	0
158	3	2	2	b4pregnancy	0	no partner	2	NoPartner	no partner	OnART	0	2	1	6	below 8 weeks	0
159	3	4	2	b4pregnancy	0	no partner	2	NoPartner	no partner	OnART	>=2days	1	1	6	below 8 weeks	0
160	3	2	2	b4pregnancy	0	no partner	2	NoPartner	no partner	OnART	0	1	1	6	1	0
161	3	1	3	b4pregnancy	0	no partner	2	NoPartner	no partner	OnART	0	1	1	5	below 8 weeks	0
162	3	4	2	b4pregnancy	0	no partner	2	NoPartner	no partner	OnART	0	2	1	4	below 8 weeks	0
163	3	4	2	during pregnancy	0	no partner	2	NoPartner	no partner	OnART	0	1	1	4	1	0
164	3	3	2	during pregnancy	0	no partner	2	NoPartner	no partner	OnART	0	3	0	12	1	0
165	3	4	3	during pregnancy	0	no partner	2	NoPartner	no partner	OnART	0	1	1	6	below 8 weeks	0
166	3	3	2	during pregnancy	0	no partner	2	NoPartner	no partner	OnART	0	1	1	22	1	0
167	3	3	2	during pregnancy	0	no partner	2	NoPartner	no partner	OnART	0	1	1	9	0	0
168	3	3	2	during pregnancy	0	no partner	2	NoPartner	no partner	OnART	0	1	1	15	1	0
169	3	4	3	b4pregnancy	0	no partner	2	NoPartner	no partner	OnART	0	2	1	13	1	0
170	3	3	2	during pregnancy	0	no partner	2	NoPartner	no partner	OnART	0	1	1	12	1	0
171	3	2	1	during pregnancy	0	no partner	2	NoPartner	no partner	OnART	1 day	1	1	9	0	0
172	3	4	3	b4pregnancy	0	no partner	2	NoPartner	no partner	OnART	0	1	1	13	0	0
173	3	2	1	b4pregnancy	0	no partner	2	NoPartner	no partner	OnART	1 day	2	1	24	0	0
174	3	2	2	b4pregnancy	0	no partner	2	NoPartner	no partner	OnART	0	1	1	7	below 8 weeks	0
175	3	4	3	during pregnancy	0	no partner	2	NoPartner	no partner	OnART	>=2days	1	1	17	0	0
176	3	2	3	b4pregnancy	0	no partner	2	NoPartner	no partner	OnART	1 day	1	1	22	0	0
177	3	4	3	during pregnancy	0	no partner	2	NoPartner	no partner	OnART	0	1	1	7	below 8 weeks	0
178	3	4	3	b4pregnancy	0	no partner	2	NoPartner	no partner	OnART	>=2days	3	0	4	below 8 weeks	0
179	3	4	2	during pregnancy	0	no partner	2	NoPartner	no partner	OnART	0	1	1	23	1	0
180	3	4	3	during pregnancy	0	no partner	2	NoPartner	no partner	OnART	0	3	0	11	0	0
181	3	4	3	during pregnancy	0	no partner	2	NoPartner	no partner	OnART	0	1	1	6	below 8 weeks	0
182	3	1	1	during pregnancy	0	no partner	2	NoPartner	no partner	OnART	>=2days	1	1	13	0	0
183	3	1	1	during pregnancy	0	no partner	2	NoPartner	no partner	OnART	>=2days	1	1	6	below 8 weeks	0
184	3	4	3	b4pregnancy	0	no partner	2	NoPartner	no partner	OnART	>=2days	1	1	16	0	0
185	3	4	3	during pregnancy	0	no partner	2	NoPartner	no partner	OnART	>=2days	1	1	8	0	0
186	3	4	2	b4pregnancy	0	no partner	2	NoPartner	no partner	OnART	0	1	1	16	1	0
187	3	4	3	b4pregnancy	0	no partner	2	NoPartner	no partner	OnART	0	1	1	20	1	0
188	3	3	2	b4pregnancy	0	no partner	2	NoPartner	no partner	OnART	0	1	1	5	1	0
189	3	2	2	b4pregnancy	0	no partner	2	NoPartner	no partner	OnART	0	3	0	16	1	0
190	3	3	2	b4pregnancy	0	no partner	2	NoPartner	no partner	OnART	0	1	1	5	below 8 weeks	0
191	3	3	3	b4pregnancy	0	no partner	2	NoPartner	no partner	OnART	0	1	1	6	below 8 weeks	0
192	3	2	2	during pregnancy	0	no partner	2	NoPartner	no partner	OnART	0	3	0	12	1	0
193	3	4	3	b4pregnancy	0	no partner	2	NoPartner	no partner	OnART	0	2	1	12	1	0
194	3	4	2	b4pregnancy	0	no partner	2	NoPartner	no partner	not started	Blank	3	0	24	0	0
195	3	2	2	b4pregnancy	0	no partner	2	NoPartner	no partner	OnART	0	1	1	17	0	0
196	3	3	2	b4pregnancy	0	no partner	2	NoPartner	no partner	OnART	0	1	1	21	1	0
197	3	4	3	b4pregnancy	0	no partner	2	NoPartner	no partner	OnART	0	1	1	18	1	0
198	3	1	1	during pregnancy	0	no partner	2	NoPartner	no partner	OnART	0	1	1	6	below 8 weeks	0
199	3	4	3	during pregnancy	0	no partner	2	NoPartner	no partner	OnART	0	1	1	6	below 8 weeks	0
200	3	4	3	b4pregnancy	0	no partner	2	NoPartner	no partner	OnART	0	1	1	21	1	0
201	3	4	3	b4pregnancy	0	no partner	2	NoPartner	no partner	OnART	0	1	1	6	below 8 weeks	0
202	3	4	3	b4pregnancy	0	no partner	2	NoPartner	no partner	OnART	0	1	1	14	1	0
203	3	4	2	during pregnancy	0	no partner	2	NoPartner	no partner	OnART	>=2days	1	1	11	0	0
204	3	2	1	b4pregnancy	0	no partner	2	NoPartner	no partner	OnART	0	2	1	6	below 8 weeks	0
205	3	3	2	during pregnancy	0	no partner	2	NoPartner	no partner	OnART	0	1	1	7	below 8 weeks	0
206	3	4	2	b4pregnancy	0	no partner	2	NoPartner	no partner	OnART	0	1	1	13	0	0
207	3	4	3	during pregnancy	0	no partner	2	NoPartner	no partner	OnART	0	1	1	21	1	0
208	3	4	3	b4pregnancy	0	no partner	2	NoPartner	no partner	OnART	1 day	1	1	12	0	0
209	3	4	3	b4pregnancy	0	no partner	2	NoPartner	no partner	OnART	0	2	1	5	below 8 weeks	0
210	3	4	3	during pregnancy	0	no partner	2	NoPartner	no partner	OnART	1 day	2	1	4	below 8 weeks	0
211	3	3	3	b4pregnancy	0	no partner	2	NoPartner	no partner	OnART	0	2	1	5	below 8 weeks	0
212	3	4	3	during pregnancy	0	no partner	2	NoPartner	no partner	stopped	>=2days	1	1	13	0	0
213	3	1	1	during pregnancy	0	no partner	2	NoPartner	no partner	OnART	0	1	1	9	0	0
214	3	4	3	during pregnancy	0	no partner	2	NoPartner	no partner	OnART	0	1	1	26	1	0
215	3	4	3	b4pregnancy	0	no partner	2	NoPartner	no partner	OnART	0	1	1	8	0	0
216	3	4	3	during pregnancy	0	no partner	2	NoPartner	no partner	OnART	>=2days	1	1	14	0	0
217	3	4	3	b4pregnancy	0	no partner	2	NoPartner	no partner	OnART	0	1	1	11	0	0
218	3	4	3	b4pregnancy	0	no partner	2	NoPartner	no partner	OnART	1 day	1	1	9	0	0
219	3	3	3	during pregnancy	0	no partner	2	NoPartner	no partner	OnART	1 day	1	1	18	0	1
220	4	4	3	b4pregnancy	0	no partner	2	NoPartner	no partner	OnART	0	1	1	18	1	0
221	4	2	2	during pregnancy	0	no partner	2	NoPartner	no partner	OnART	0	1	1	14	1	0
222	4	4	3	during pregnancy	0	no partner	2	NoPartner	no partner	OnART	0	1	1	6	below 8 weeks	0
223	4	3	2	during pregnancy	0	no partner	2	NoPartner	no partner	OnART	0	1	1	9	0	0
224	4	3	2	during pregnancy	0	no partner	2	NoPartner	no partner	OnART	0	1	1	9	1	0
225	4	3	2	b4pregnancy	0	no partner	2	NoPartner	no partner	OnART	0	1	1	6	below 8 weeks	0
226	4	3	3	during pregnancy	0	no partner	2	NoPartner	no partner	OnART	0	1	1	14	1	0
227	4	4	3	during pregnancy	0	no partner	2	NoPartner	no partner	OnART	0	1	1	16	1	0
228	4	4	2	during pregnancy	0	no partner	2	NoPartner	no partner	OnART	>=2days	1	1	13	1	1
229	4	4	2	b4pregnancy	0	no partner	2	NoPartner	no partner	OnART	0	1	1	18	1	0
230	4	2	1	b4pregnancy	0	no partner	2	NoPartner	no partner	OnART	0	1	1	20	0	0
231	4	2	2	during pregnancy	0	no partner	2	NoPartner	no partner	OnART	0	1	1	20	1	1
232	4	3	2	b4pregnancy	0	no partner	2	NoPartner	no partner	OnART	>=2days	1	1	11	1	0
233	4	2	1	during pregnancy	0	no partner	2	NoPartner	no partner	OnART	0	1	1	20	1	0
234	4	2	1	b4pregnancy	0	no partner	2	NoPartner	no partner	OnART	0	1	1	6	below 8 weeks	0
235	4	2	1	during pregnancy	0	no partner	2	NoPartner	no partner	OnART	0	1	1	6	below 8 weeks	0
236	4	3	2	b4pregnancy	0	no partner	2	NoPartner	no partner	OnART	0	1	1	5	below 8 weeks	0
237	4	1	1	during pregnancy	0	no partner	2	NoPartner	no partner	OnART	>=2days	1	1	8	0	0
238	4	4	3	b4pregnancy	0	no partner	2	NoPartner	no partner	OnART	0	1	1	9	0	0
239	4	1	1	during pregnancy	0	no partner	2	NoPartner	no partner	OnART	0	3	0	24	1	0
240	4	1	1	during pregnancy	0	no partner	2	NoPartner	no partner	OnART	0	1	1	6	below 8 weeks	0
241	4	1	1	during pregnancy	0	no partner	2	NoPartner	no partner	OnART	0	1	1	24	1	0
242	4	3	2	during pregnancy	0	no partner	2	NoPartner	no partner	OnART	0	1	1	11	0	0
243	4	1	1	during pregnancy	0	no partner	2	NoPartner	no partner	OnART	0	1	1	6	below 8 weeks	0
244	4	3	1	during pregnancy	0	no partner	2	NoPartner	no partner	stopped	0	1	1	6	below 8 weeks	1
245	4	1	1	during pregnancy	0	no partner	2	NoPartner	no partner	OnART	0	1	1	23	1	0
246	4	3	2	b4pregnancy	0	no partner	2	NoPartner	no partner	OnART	0	1	1	11	0	0
247	4	3	1	during pregnancy	0	no partner	2	NoPartner	no partner	OnART	0	1	1	6	below 8 weeks	0
248	4	4	2	during pregnancy	0	no partner	2	NoPartner	no partner	stopped	Blank	1	1	23	0	1
249	4	1	2	during pregnancy	0	no partner	2	NoPartner	no partner	OnART	0	1	1	6	below 8 weeks	0
250	4	1	1	during pregnancy	0	no partner	2	NoPartner	no partner	OnART	0	1	1	7	below 8 weeks	0
251	4	3	3	during pregnancy	0	no partner	2	NoPartner	no partner	OnART	>=2days	2	1	6	below 8 weeks	0
252	4	4	3	during pregnancy	0	no partner	2	NoPartner	no partner	OnART	0	3	0	5	below 8 weeks	0
253	4	1	1	during pregnancy	0	no partner	2	NoPartner	no partner	OnART	0	1	1	10	0	0
254	4	1	2	b4pregnancy	0	no partner	2	NoPartner	no partner	OnART	0	2	1	11	1	0
255	4	1	1	b4pregnancy	0	no partner	2	NoPartner	no partner	OnART	>=2days	1	1	10	0	0
256	4	2	1	b4pregnancy	0	no partner	2	NoPartner	no partner	OnART	0	2	1	6	below 8 weeks	0
257	4	4	2	during pregnancy	0	no partner	2	NoPartner	no partner	OnART	0	1	1	23	1	0
258	4	2	2	during pregnancy	0	no partner	2	NoPartner	no partner	OnART	0	1	1	21	1	0
259	4	2	2	during pregnancy	0	no partner	2	NoPartner	no partner	OnART	>=2days	1	1	6	below 8 weeks	0
260	4	3	3	b4pregnancy	0	no partner	2	NoPartner	no partner	OnART	1 day	1	1	6	below 8 weeks	0
261	4	4	3	b4pregnancy	0	no partner	2	NoPartner	no partner	OnART	>=2days	1	1	7	below 8 weeks	0
262	4	3	2	during pregnancy	0	no partner	2	NoPartner	no partner	OnART	0	1	1	18	1	0
263	4	4	2	during pregnancy	0	no partner	2	NoPartner	no partner	OnART	1 day	3	0	14	1	0
264	4	1	1	b4pregnancy	0	no partner	2	NoPartner	no partner	OnART	>=2days	1	1	23	1	0
265	4	1	1	during pregnancy	0	no partner	2	NoPartner	no partner	OnART	1 day	2	1	5	below 8 weeks	0
266	1	4	3	during pregnancy	1	1	1	PartNEG	both	OnART	0	1	1	6	below 8 weeks	0
267	1	3	2	b4pregnancy	1	1	1	PartNEG	both	OnART	0	2	1	8	0	0
268	1	4	3	b4pregnancy	1	1	1	PartPOS	both	OnART	>=2days	1	1	6	below 8 weeks	0
269	1	3	3	during pregnancy	1	1	1	PartPOS	both	OnART	0	1	1	6	below 8 weeks	0
270	1	3	3	during pregnancy	1	1	1	PartPOS	both	OnART	0	1	1	5	below 8 weeks	0
271	1	4	2	b4pregnancy	1	1	1	PartPOS	both	OnART	0	1	1	6	below 8 weeks	0
272	1	4	3	b4pregnancy	1	1	1	PartPOS	both	OnART	0	1	1	5	below 8 weeks	0
273	1	4	3	b4pregnancy	1	1	1	PartPOS	both	OnART	0	1	1	7	below 8 weeks	0
274	1	4	3	b4pregnancy	1	1	1	PartNEG	both	OnART	0	1	1	7	below 8 weeks	0
275	1	2	2	b4pregnancy	1	1	1	PartPOS	both	OnART	0	1	1	8	0	0
276	1	3	3	b4pregnancy	1	1	1	PartPOS	both	OnART	1 day	2	1	6	below 8 weeks	0
277	1	4	3	b4pregnancy	1	1	1	PartPOS	both	OnART	0	1	1	9	0	0
278	1	4	3	b4pregnancy	1	1	1	PartPOS	both	OnART	>=2days	3	0	6	below 8 weeks	0
279	1	4	3	during pregnancy	1	1	1	PartNEG	both	OnART	0	1	1	6	below 8 weeks	0
280	1	2	1	during pregnancy	1	1	1	PartNEG	both	OnART	0	1	1	5	below 8 weeks	0
281	1	4	3	b4pregnancy	1	1	2	PartSTUNKNOWN	one discl (mother)	OnART	>=2days	2	1	6	below 8 weeks	0
282	1	4	3	b4pregnancy	1	1	1	PartPOS	both	OnART	0	2	1	7	below 8 weeks	0
283	1	4	3	during pregnancy	1	1	1	PartPOS	both	OnART	0	1	1	13	0	0
284	1	2	1	during pregnancy	1	0	2	PartSTUNKNOWN	bothNONdisclosure	OnART	0	1	1	9	0	0
285	1	2	2	b4pregnancy	1	1	1	PartPOS	both	OnART	0	1	1	12	0	0
286	1	4	3	b4pregnancy	1	1	1	PartNEG	both	OnART	>=2days	1	1	6	below 8 weeks	0
287	1	4	3	b4pregnancy	1	1	1	PartPOS	both	OnART	0	1	1	7	below 8 weeks	0
288	1	3	3	b4pregnancy	1	1	1	PartPOS	both	OnART	0	1	1	8	0	0
289	1	4	3	b4pregnancy	1	1	1	PartPOS	both	OnART	0	2	1	6	below 8 weeks	0
290	1	2	3	b4pregnancy	1	1	1	PartPOS	both	OnART	0	2	1	7	below 8 weeks	0
291	1	3	2	b4pregnancy	1	1	1	PartNEG	both	OnART	0	2	1	15	0	0
292	1	2	2	during pregnancy	1	1	1	PartNEG	both	OnART	0	2	1	19	1	0
293	1	3	3	during pregnancy	1	1	1	PartPOS	both	OnART	0	1	1	6	below 8 weeks	0
294	1	4	3	b4pregnancy	1	1	1	PartPOS	both	OnART	0	2	1	7	below 8 weeks	0
295	1	3	2	during pregnancy	1	0	2	PartSTUNKNOWN	bothNONdisclosure	unknown	Blank	2	1	19	0	0
296	1	4	2	b4pregnancy	1	1	1	PartPOS	both	OnART	0	1	1	16	1	0
297	1	4	3	b4pregnancy	1	1	1	PartNEG	both	OnART	1 day	3	0	20	0	0
298	1	2	1	b4pregnancy	1	1	1	PartNEG	both	OnART	0	1	1	19	1	0
299	1	4	3	b4pregnancy	1	1	1	PartPOS	both	OnART	0	1	1	7	below 8 weeks	0
300	1	4	3	during pregnancy	1	1	1	PartPOS	both	OnART	0	1	1	7	below 8 weeks	1
301	1	1	1	b4pregnancy	1	1	1	PartPOS	both	OnART	0	2	1	4	below 8 weeks	0
302	1	4	3	b4pregnancy	1	1	2	PartSTUNKNOWN	one discl (mother)	OnART	1 day	1	1	6	below 8 weeks	0
303	1	3	1	b4pregnancy	1	1	1	PartPOS	both	OnART	0	2	1	6	below 8 weeks	0
304	1	4	2	b4pregnancy	1	1	2	PartSTUNKNOWN	one discl (mother)	OnART	0	2	1	6	below 8 weeks	0
305	1	4	3	b4pregnancy	1	1	1	PartPOS	both	OnART	0	1	1	24	0	0
306	1	4	3	b4pregnancy	1	1	1	PartPOS	both	OnART	0	1	1	6	below 8 weeks	0
307	1	4	3	during pregnancy	1	1	1	PartPOS	both	OnART	0	2	1	6	below 8 weeks	0
308	1	2	2	during pregnancy	1	1	1	PartPOS	both	OnART	1 day	1	1	6	below 8 weeks	0
309	1	2	1	during pregnancy	1	1	1	PartPOS	both	OnART	1 day	1	1	6	below 8 weeks	0
310	1	3	2	b4pregnancy	1	1	1	PartPOS	both	OnART	0	1	1	8	0	0
311	1	3	3	b4pregnancy	1	1	2	PartSTUNKNOWN	one discl (mother)	OnART	0	1	1	11	0	0
312	1	4	3	b4pregnancy	1	1	1	PartPOS	both	OnART	0	2	1	6	below 8 weeks	0
313	1	2	2	b4pregnancy	1	1	1	PartPOS	both	OnART	0	1	1	5	below 8 weeks	0
314	1	2	2	during pregnancy	1	1	1	PartPOS	both	stopped	>=2days	2	1	6	below 8 weeks	0
315	1	4	3	b4pregnancy	1	1	1	PartNEG	both	OnART	0	1	1	6	1	0
316	1	4	3	b4pregnancy	1	1	1	PartNEG	both	OnART	0	1	1	10	1	0
317	1	4	3	b4pregnancy	1	1	2	PartSTUNKNOWN	one discl (mother)	OnART	0	1	1	15	1	0
318	1	4	3	b4pregnancy	1	1	1	PartPOS	both	OnART	0	1	1	11	1	0
319	1	4	3	during pregnancy	1	1	2	PartSTUNKNOWN	one discl (mother)	OnART	0	1	1	10	1	0
320	1	3	2	during pregnancy	1	1	1	PartNEG	both	OnART	0	1	1	6	below 8 weeks	0
321	1	2	2	b4pregnancy	1	1	1	PartPOS	both	OnART	0	1	1	5	below 8 weeks	0
322	1	4	3	b4pregnancy	1	1	1	PartPOS	both	OnART	0	1	1	11	1	0
323	1	4	3	during pregnancy	1	1	1	PartNEG	both	OnART	1 day	2	1	7	below 8 weeks	0
324	1	2	2	during pregnancy	1	1	1	PartNEG	both	OnART	0	1	1	6	below 8 weeks	0
325	1	4	3	during pregnancy	1	1	1	PartPOS	both	OnART	0	1	1	12	0	0
326	1	2	3	during pregnancy	1	1	1	PartPOS	both	OnART	0	1	1	14	0	0
327	1	3	2	during pregnancy	1	1	2	PartSTUNKNOWN	one discl (mother)	OnART	0	1	1	12	0	0
328	1	4	3	b4pregnancy	1	1	2	PartSTUNKNOWN	one discl (mother)	OnART	0	1	1	16	1	0
329	1	3	2	during pregnancy	1	1	1	PartPOS	both	OnART	0	1	1	5	below 8 weeks	0
330	1	3	2	b4pregnancy	1	1	1	PartPOS	both	OnART	0	1	1	7	below 8 weeks	0
331	1	4	3	during pregnancy	1	1	1	PartPOS	both	OnART	0	1	1	8	0	0
332	1	3	3	during pregnancy	1	1	1	PartPOS	both	OnART	0	1	1	20	0	0
333	1	1	1	b4pregnancy	1	1	1	PartPOS	both	OnART	1 day	2	1	13	0	1
334	1	3	2	during pregnancy	1	1	2	PartSTUNKNOWN	one discl (mother)	OnART	0	1	1	6	below 8 weeks	0
335	1	4	3	during pregnancy	1	1	1	PartNEG	both	OnART	1 day	1	1	6	below 8 weeks	0
336	1	4	3	during pregnancy	1	1	1	PartNEG	both	OnART	0	1	1	16	0	0
337	1	1	1	during pregnancy	1	1	1	PartPOS	both	OnART	0	1	1	13	0	0
338	1	2	2	during pregnancy	1	1	1	PartNEG	both	OnART	0	1	1	8	0	0
339	1	4	3	b4pregnancy	1	1	1	PartNEG	both	OnART	>=2days	1	1	7	below 8 weeks	0
340	1	4	2	during pregnancy	1	1	1	PartNEG	both	unknown	0	1	1	6	below 8 weeks	1
341	1	4	3	during pregnancy	1	1	1	PartNEG	both	OnART	0	1	1	6	below 8 weeks	0
342	1	3	2	during pregnancy	1	1	1	PartPOS	both	OnART	>=2days	1	1	11	0	0
343	1	4	3	during pregnancy	1	1	1	PartPOS	both	OnART	0	1	1	14	0	0
344	1	4	3	during pregnancy	1	1	1	PartPOS	both	OnART	0	1	1	14	0	0
345	1	4	3	during pregnancy	1	1	1	PartPOS	both	OnART	0	3	0	6	below 8 weeks	0
346	1	4	3	during pregnancy	1	1	2	PartSTUNKNOWN	one discl (mother)	OnART	0	1	1	10	0	0
347	1	3	3	b4pregnancy	1	0	2	PartSTUNKNOWN	bothNONdisclosure	OnART	0	1	1	8	0	0
348	1	4	3	during pregnancy	1	1	1	PartPOS	both	OnART	0	1	1	13	0	0
349	1	4	3	b4pregnancy	1	1	1	PartPOS	both	OnART	0	1	1	7	below 8 weeks	0
350	1	4	3	during pregnancy	1	1	1	PartPOS	both	OnART	0	1	1	7	below 8 weeks	0
351	1	4	2	b4pregnancy	1	1	1	PartPOS	both	OnART	0	1	1	5	below 8 weeks	0
352	1	4	3	during pregnancy	1	1	1	PartPOS	both	OnART	0	1	1	10	0	0
353	1	3	3	during pregnancy	1	1	1	PartPOS	both	OnART	0	1	1	5	below 8 weeks	0
354	1	4	3	b4pregnancy	1	1	1	PartPOS	both	OnART	0	1	1	6	below 8 weeks	0
355	1	2	2	postpartum	1	1	2	PartSTUNKNOWN	one discl (mother)	OnART	>=2days	1	1	6	below 8 weeks	0
356	1	4	3	during pregnancy	1	1	1	PartPOS	both	OnART	0	2	1	6	1	0
357	1	4	3	postpartum	1	1	1	PartPOS	both	OnART	0	1	1	6	below 8 weeks	0
358	1	4	2	postpartum	1	1	1	PartPOS	both	OnART	0	1	1	6	below 8 weeks	0
359	1	2	2	during pregnancy	1	1	1	PartPOS	both	OnART	>=2days	1	1	21	1	0
360	1	2	1	during pregnancy	1	1	1	PartPOS	both	OnART	0	1	1	6	below 8 weeks	0
361	1	3	3	b4pregnancy	1	1	2	PartSTUNKNOWN	one discl (mother)	OnART	0	1	1	12	0	0
362	1	4	3	b4pregnancy	1	1	1	PartPOS	both	OnART	0	1	1	11	1	0
363	1	4	3	during pregnancy	1	1	1	PartPOS	both	OnART	0	1	1	11	1	0
364	1	3	2	b4pregnancy	1	1	1	PartPOS	both	OnART	0	1	1	10	1	0
365	1	4	3	b4pregnancy	1	1	1	PartPOS	both	OnART	0	1	1	6	1	0
366	1	4	3	during pregnancy	1	0	2	PartSTUNKNOWN	bothNONdisclosure	OnART	0	1	1	7	below 8 weeks	0
367	1	3	2	b4pregnancy	1	1	1	PartPOS	both	OnART	0	1	1	11	0	0
368	1	2	2	during pregnancy	1	1	1	PartPOS	both	OnART	0	1	1	6	1	0
369	1	3	2	b4pregnancy	1	1	1	PartPOS	both	OnART	0	1	1	6	below 8 weeks	0
370	1	3	3	b4pregnancy	1	1	1	PartPOS	both	OnART	0	1	1	14	0	1
371	1	4	2	b4pregnancy	1	1	1	PartPOS	both	OnART	0	1	1	13	1	0
372	1	3	2	b4pregnancy	1	1	1	PartNEG	both	OnART	0	1	1	6	below 8 weeks	0
373	1	1	1	b4pregnancy	1	1	2	PartSTUNKNOWN	one discl (mother)	OnART	>=2days	1	1	7	below 8 weeks	0
374	1	2	2	during pregnancy	1	1	2	PartSTUNKNOWN	one discl (mother)	OnART	0	1	1	6	1	0
375	1	2	2	postpartum	1	1	1	PartPOS	both	OnART	0	1	1	7	below 8 weeks	0
376	1	4	2	during pregnancy	1	1	1	PartPOS	both	OnART	0	1	1	7	1	0
377	1	1	1	during pregnancy	1	1	2	PartSTUNKNOWN	one discl (mother)	OnART	0	1	1	6	1	0
378	1	4	3	b4pregnancy	1	0	2	PartSTUNKNOWN	bothNONdisclosure	stopped	Blank	3	0	21	0	0
379	1	2	2	during pregnancy	1	1	2	PartSTUNKNOWN	one discl (mother)	OnART	>=2days	1	1	6	1	0
380	1	2	2	during pregnancy	1	1	2	PartSTUNKNOWN	one discl (mother)	OnART	0	1	1	5	below 8 weeks	0
381	1	1	1	b4pregnancy	1	1	2	PartSTUNKNOWN	one discl (mother)	OnART	>=2days	1	1	19	0	0
382	1	3	2	during pregnancy	1	1	1	PartPOS	both	OnART	0	1	1	7	below 8 weeks	0
383	1	4	3	b4pregnancy	1	1	1	PartPOS	both	OnART	0	1	1	6	1	0
384	1	3	3	b4pregnancy	1	1	1	PartPOS	both	OnART	0	1	1	14	0	0
385	1	4	2	b4pregnancy	1	1	1	PartPOS	both	OnART	0	1	1	19	1	0
386	1	4	2	b4pregnancy	1	1	1	PartPOS	both	OnART	0	1	1	6	1	0
387	1	3	2	b4pregnancy	1	1	2	PartSTUNKNOWN	one discl (mother)	OnART	>=2days	1	1	14	1	0
388	1	4	3	b4pregnancy	1	1	1	PartPOS	both	OnART	1 day	1	1	6	1	0
389	1	3	2	postpartum	1	1	2	PartSTUNKNOWN	one discl (mother)	OnART	0	1	1	6	1	0
390	1	2	1	b4pregnancy	1	1	1	PartPOS	both	OnART	0	1	1	8	1	0
391	1	3	1	during pregnancy	1	1	1	PartPOS	both	OnART	0	1	1	6	1	0
392	1	3	2	b4pregnancy	1	1	1	PartNEG	both	OnART	0	1	1	9	0	0
393	1	3	3	during pregnancy	1	1	1	PartPOS	both	OnART	0	1	1	6	below 8 weeks	0
394	1	4	3	during pregnancy	1	1	1	PartPOS	both	OnART	0	1	1	18	1	0
395	1	4	3	b4pregnancy	1	1	1	PartPOS	both	OnART	0	1	1	6	below 8 weeks	0
396	1	3	2	during pregnancy	1	1	2	PartSTUNKNOWN	one discl (mother)	OnART	0	1	1	11	1	0
397	1	4	2	b4pregnancy	1	1	1	PartPOS	both	OnART	0	1	1	7	below 8 weeks	0
398	1	4	3	during pregnancy	1	1	1	PartNEG	both	OnART	0	1	1	5	1	0
399	1	4	2	b4pregnancy	1	1	1	PartPOS	both	OnART	0	1	1	6	1	0
400	1	4	2	b4pregnancy	1	1	2	PartSTUNKNOWN	one discl (mother)	OnART	1 day	1	1	7	1	0
401	1	4	2	b4pregnancy	1	1	1	PartPOS	both	OnART	0	1	1	6	1	0
402	1	2	2	during pregnancy	1	1	2	PartSTUNKNOWN	one discl (mother)	OnART	>=2days	1	1	6	1	0
403	1	3	2	postpartum	1	0	2	PartSTUNKNOWN	bothNONdisclosure	OnART	0	1	1	15	1	0
404	1	4	3	b4pregnancy	1	1	1	PartPOS	both	OnART	1 day	1	1	11	1	0
405	1	3	2	postpartum	1	1	1	PartPOS	both	OnART	0	1	1	7	below 8 weeks	1
406	1	4	3	b4pregnancy	1	1	1	PartPOS	both	OnART	0	1	1	7	below 8 weeks	0
407	1	4	3	during pregnancy	1	1	1	PartPOS	both	OnART	0	1	1	6	below 8 weeks	0
408	1	3	2	b4pregnancy	1	1	1	PartPOS	both	OnART	1 day	1	1	6	below 8 weeks	0
409	1	4	3	b4pregnancy	1	1	2	PartSTUNKNOWN	one discl (mother)	OnART	0	1	1	7	1	0
410	1	3	2	b4pregnancy	1	1	1	PartPOS	both	OnART	0	1	1	7	1	0
411	1	4	3	b4pregnancy	1	1	1	PartPOS	both	OnART	0	1	1	6	1	0
412	1	4	3	b4pregnancy	1	1	1	PartPOS	both	OnART	0	1	1	7	below 8 weeks	0
413	1	4	3	b4pregnancy	1	1	1	PartNEG	both	OnART	0	1	1	7	below 8 weeks	0
414	1	3	2	b4pregnancy	1	1	1	PartPOS	both	OnART	0	3	0	6	1	0
415	1	2	1	b4pregnancy	1	1	1	PartNEG	both	OnART	0	1	1	11	0	0
416	1	3	3	b4pregnancy	1	1	1	PartNEG	both	OnART	0	1	1	6	1	0
417	1	4	2	during pregnancy	1	0	2	PartSTUNKNOWN	bothNONdisclosure	OnART	0	1	1	6	1	0
418	1	3	2	during pregnancy	1	1	2	PartSTUNKNOWN	one discl (mother)	OnART	0	1	1	13	1	0
419	1	2	2	postpartum	1	1	2	PartSTUNKNOWN	one discl (mother)	OnART	0	1	1	6	1	0
420	1	4	3	b4pregnancy	1	1	2	PartSTUNKNOWN	one discl (mother)	OnART	>=2days	1	1	13	1	0
421	1	2	1	during pregnancy	1	1	1	PartPOS	both	OnART	>=2days	1	1	10	0	0
422	1	4	3	during pregnancy	1	1	1	PartPOS	both	OnART	0	1	1	6	1	0
423	1	2	2	during pregnancy	1	1	1	PartPOS	both	OnART	>=2days	1	1	11	0	0
424	1	2	2	during pregnancy	1	1	2	PartSTUNKNOWN	one discl (mother)	OnART	0	1	1	13	0	0
425	1	2	1	during pregnancy	1	1	1	PartPOS	both	OnART	0	1	1	16	1	0
426	1	2	2	postpartum	1	0	2	PartSTUNKNOWN	bothNONdisclosure	unknown	Blank	3	0	7	below 8 weeks	0
427	1	#NULL!	#NULL!	postpartum	1	1	1	PartPOS	both	OnART	1 day	1	1	6	below 8 weeks	0
428	1	4	2	during pregnancy	1	1	1	PartPOS	both	OnART	0	1	1	6	1	0
429	1	4	3	during pregnancy	1	1	2	PartSTUNKNOWN	one discl (mother)	OnART	0	1	1	7	below 8 weeks	0
430	1	3	2	b4pregnancy	1	1	1	PartNEG	both	OnART	0	2	1	5	below 8 weeks	0
431	1	2	1	b4pregnancy	1	1	2	PartSTUNKNOWN	one discl (mother)	OnART	>=2days	1	1	7	below 8 weeks	0
432	1	3	2	b4pregnancy	1	1	2	PartSTUNKNOWN	one discl (mother)	OnART	>=2days	1	1	7	below 8 weeks	0
433	1	2	2	b4pregnancy	1	1	1	PartNEG	both	OnART	>=2days	1	1	22	1	0
434	1	4	3	b4pregnancy	1	1	1	PartPOS	both	OnART	0	1	1	15	1	0
435	1	4	3	b4pregnancy	1	1	1	PartPOS	both	OnART	0	1	1	6	below 8 weeks	0
436	1	4	2	b4pregnancy	1	1	1	PartNEG	both	OnART	0	1	1	10	1	0
437	1	2	2	during pregnancy	1	1	1	PartPOS	both	OnART	0	2	1	5	below 8 weeks	0
438	1	3	2	b4pregnancy	1	1	1	PartNEG	both	stopped	Blank	2	1	14	0	0
439	1	2	2	b4pregnancy	1	1	1	PartPOS	both	OnART	1 day	1	1	9	0	0
440	1	3	2	during pregnancy	1	1	1	PartPOS	both	OnART	0	1	1	15	1	0
441	1	4	3	during pregnancy	1	1	1	PartNEG	both	OnART	1 day	1	1	19	1	0
442	1	4	3	b4pregnancy	1	1	1	PartPOS	both	OnART	0	3	0	7	below 8 weeks	0
443	1	3	2	postpartum	1	1	1	PartNEG	both	OnART	0	1	1	12	1	0
444	1	4	3	b4pregnancy	1	1	1	PartPOS	both	OnART	0	1	1	8	1	0
445	1	4	3	b4pregnancy	1	1	1	PartPOS	both	OnART	1 day	1	1	10	0	0
446	1	4	3	b4pregnancy	1	1	1	PartPOS	both	OnART	0	1	1	8	1	0
447	1	2	2	during pregnancy	1	0	2	PartSTUNKNOWN	bothNONdisclosure	OnART	>=2days	1	1	14	1	0
448	1	4	3	during pregnancy	1	1	1	PartPOS	both	OnART	0	1	1	6	1	0
449	1	3	2	b4pregnancy	1	1	1	PartNEG	both	OnART	0	1	1	6	below 8 weeks	0
450	1	2	1	during pregnancy	1	1	1	PartPOS	both	OnART	0	2	1	11	0	0
451	1	1	1	during pregnancy	1	0	2	PartSTUNKNOWN	bothNONdisclosure	OnART	>=2days	1	1	23	1	0
452	1	4	3	during pregnancy	1	1	2	PartSTUNKNOWN	one discl (mother)	OnART	0	2	1	12	1	0
453	1	#NULL!	#NULL!	postpartum	1	1	2	PartSTUNKNOWN	one discl (mother)	OnART	1 day	1	1	6	below 8 weeks	0
454	1	2	2	b4pregnancy	1	1	1	PartNEG	both	OnART	0	1	1	18	1	0
455	1	2	2	b4pregnancy	1	1	1	PartPOS	both	OnART	>=2days	2	1	5	below 8 weeks	0
456	1	3	3	during pregnancy	1	1	1	PartPOS	both	OnART	0	1	1	8	0	0
457	1	2	2	b4pregnancy	1	1	1	PartPOS	both	OnART	0	1	1	12	1	0
458	1	3	3	during pregnancy	1	0	2	PartSTUNKNOWN	bothNONdisclosure	OnART	0	2	1	4	below 8 weeks	0
459	1	4	2	during pregnancy	1	1	1	PartPOS	both	OnART	0	2	1	7	1	0
460	1	3	3	b4pregnancy	1	1	1	PartPOS	both	OnART	0	2	1	5	below 8 weeks	0
461	1	2	2	b4pregnancy	1	1	1	PartPOS	both	OnART	0	1	1	6	below 8 weeks	0
462	1	1	1	during pregnancy	1	1	2	PartSTUNKNOWN	one discl (mother)	OnART	0	1	1	7	1	0
463	1	2	2	b4pregnancy	1	1	1	PartNEG	both	OnART	0	1	1	25	1	0
464	1	4	3	during pregnancy	1	0	2	PartSTUNKNOWN	bothNONdisclosure	OnART	0	1	1	12	1	0
465	1	4	3	during pregnancy	1	1	2	PartSTUNKNOWN	one discl (mother)	OnART	>=2days	1	1	5	below 8 weeks	0
466	1	2	2	during pregnancy	1	1	1	PartPOS	both	OnART	0	1	1	11	1	0
467	1	2	2	b4pregnancy	1	1	1	PartNEG	both	OnART	0	1	1	8	0	0
468	1	4	2	b4pregnancy	1	1	2	PartSTUNKNOWN	one discl (mother)	OnART	>=2days	1	1	5	below 8 weeks	0
469	1	4	2	postpartum	1	1	1	PartPOS	both	unknown	0	1	1	6	1	0
470	1	3	2	b4pregnancy	1	1	1	PartNEG	both	OnART	0	1	1	6	1	0
471	1	3	2	during pregnancy	1	0	2	PartSTUNKNOWN	bothNONdisclosure	OnART	0	1	1	7	below 8 weeks	0
472	1	2	1	during pregnancy	1	1	1	PartNEG	both	OnART	1 day	2	1	5	below 8 weeks	0
473	1	2	2	b4pregnancy	1	1	1	PartNEG	both	OnART	0	1	1	6	below 8 weeks	0
474	1	2	2	b4pregnancy	1	1	1	PartPOS	both	OnART	0	1	1	6	below 8 weeks	0
475	1	2	2	b4pregnancy	1	1	2	PartSTUNKNOWN	one discl (mother)	OnART	0	1	1	11	1	0
476	1	1	2	b4pregnancy	1	1	2	PartSTUNKNOWN	one discl (mother)	OnART	0	1	1	12	1	0
477	1	4	3	b4pregnancy	1	1	2	PartSTUNKNOWN	one discl (mother)	OnART	0	1	1	6	1	0
478	1	1	1	during pregnancy	1	1	1	PartPOS	both	OnART	0	1	1	11	0	0
479	1	2	1	during pregnancy	1	1	1	PartPOS	both	OnART	0	1	1	8	0	0
480	1	4	3	during pregnancy	1	1	2	PartSTUNKNOWN	one discl (mother)	OnART	>=2days	1	1	6	below 8 weeks	0
481	1	2	2	during pregnancy	1	1	2	PartSTUNKNOWN	one discl (mother)	OnART	0	1	1	7	below 8 weeks	0
482	1	4	2	b4pregnancy	1	1	1	PartPOS	both	OnART	0	1	1	24	1	0
483	1	3	2	b4pregnancy	1	0	2	PartSTUNKNOWN	bothNONdisclosure	OnART	>=2days	1	1	6	1	0
484	1	2	1	during pregnancy	1	1	1	PartPOS	both	OnART	0	1	1	8	0	0
485	1	4	3	b4pregnancy	1	1	2	PartSTUNKNOWN	one discl (mother)	OnART	0	1	1	6	below 8 weeks	0
486	1	3	2	b4pregnancy	1	1	2	PartSTUNKNOWN	one discl (mother)	OnART	0	1	1	16	0	0
487	1	1	1	postpartum	1	1	2	PartSTUNKNOWN	one discl (mother)	OnART	0	2	1	6	below 8 weeks	0
488	1	3	3	b4pregnancy	1	1	1	PartPOS	both	OnART	0	2	1	5	below 8 weeks	0
489	1	4	2	during pregnancy	1	1	1	PartPOS	both	OnART	0	2	1	22	1	0
490	1	3	2	during pregnancy	1	1	1	PartNEG	both	OnART	0	2	1	17	1	0
491	1	4	2	b4pregnancy	1	1	1	PartPOS	both	OnART	0	2	1	6	below 8 weeks	0
492	1	3	2	during pregnancy	1	1	1	PartPOS	both	OnART	0	1	1	8	0	0
493	1	3	2	during pregnancy	1	1	1	PartPOS	both	OnART	0	2	1	24	1	0
494	1	4	3	b4pregnancy	1	1	1	PartPOS	both	OnART	0	2	1	12	1	0
495	1	4	3	during pregnancy	1	1	2	PartSTUNKNOWN	one discl (mother)	OnART	>=2days	1	1	7	below 8 weeks	0
496	1	3	2	b4pregnancy	1	1	2	PartSTUNKNOWN	one discl (mother)	OnART	0	1	1	6	below 8 weeks	0
497	1	1	1	b4pregnancy	1	1	1	PartPOS	both	OnART	1 day	2	1	6	below 8 weeks	0
498	1	2	2	during pregnancy	1	1	2	PartSTUNKNOWN	one discl (mother)	OnART	>=2days	1	1	7	below 8 weeks	0
499	1	4	3	during pregnancy	1	1	1	PartPOS	both	unknown	>=2days	2	1	5	below 8 weeks	0
500	1	2	2	b4pregnancy	1	1	1	PartPOS	both	OnART	0	2	1	6	below 8 weeks	0
501	1	4	3	during pregnancy	1	0	2	PartSTUNKNOWN	bothNONdisclosure	OnART	1 day	2	1	5	below 8 weeks	1
502	1	2	2	during pregnancy	1	0	2	PartSTUNKNOWN	bothNONdisclosure	OnART	0	2	1	11	0	0
503	1	4	3	during pregnancy	1	1	1	PartNEG	both	OnART	0	1	1	10	0	0
504	1	4	3	b4pregnancy	1	1	1	PartNEG	both	OnART	>=2days	1	1	18	1	0
505	1	2	2	b4pregnancy	1	1	1	PartPOS	both	OnART	0	1	1	11	1	0
506	1	4	3	b4pregnancy	1	1	1	PartPOS	both	OnART	0	2	1	12	1	0
507	1	4	2	b4pregnancy	1	1	1	PartPOS	both	OnART	0	1	1	7	1	0
508	1	3	2	b4pregnancy	1	1	1	PartPOS	both	OnART	0	1	1	7	1	0
509	1	3	2	b4pregnancy	1	1	1	PartPOS	both	OnART	0	1	1	10	0	0
510	1	3	2	during pregnancy	1	1	1	PartPOS	both	OnART	0	1	1	6	1	0
511	1	4	3	b4pregnancy	1	1	1	PartNEG	both	OnART	0	1	1	14	1	0
512	1	4	2	b4pregnancy	1	1	1	PartPOS	both	OnART	0	1	1	7	1	0
513	1	2	2	during pregnancy	1	1	2	PartSTUNKNOWN	one discl (mother)	OnART	0	1	1	15	0	0
514	1	2	2	b4pregnancy	1	1	1	PartPOS	both	OnART	0	1	1	10	1	0
515	1	1	1	b4pregnancy	1	1	1	PartPOS	both	OnART	0	1	1	8	0	0
516	1	4	3	postpartum	1	1	1	PartPOS	both	OnART	0	1	1	20	1	0
517	1	4	3	during pregnancy	1	1	1	PartNEG	both	OnART	0	1	1	16	1	0
518	1	4	3	during pregnancy	1	1	1	PartNEG	both	OnART	0	1	1	7	1	0
519	1	2	2	during pregnancy	1	1	2	PartSTUNKNOWN	one discl (mother)	OnART	0	1	1	6	1	0
520	1	3	2	during pregnancy	1	1	1	PartPOS	both	OnART	0	1	1	6	below 8 weeks	0
521	1	2	2	b4pregnancy	1	1	1	PartNEG	both	OnART	0	1	1	5	below 8 weeks	0
522	1	2	2	during pregnancy	1	1	1	PartPOS	both	OnART	1 day	1	1	12	0	1
523	1	2	2	during pregnancy	1	1	1	PartPOS	both	OnART	0	2	1	5	below 8 weeks	0
524	1	3	2	b4pregnancy	1	1	1	PartPOS	both	OnART	0	1	1	6	below 8 weeks	0
525	1	4	3	b4pregnancy	1	1	1	PartPOS	both	OnART	0	1	1	6	1	0
526	1	4	2	b4pregnancy	1	1	1	PartPOS	both	OnART	0	1	1	6	1	0
527	1	1	2	postpartum	1	1	2	PartSTUNKNOWN	one discl (mother)	OnART	0	1	1	15	1	0
528	1	4	3	b4pregnancy	1	1	1	PartPOS	both	OnART	0	1	1	6	1	0
529	1	3	3	b4pregnancy	1	1	1	PartPOS	both	OnART	0	1	1	6	below 8 weeks	0
530	1	2	2	during pregnancy	1	0	2	PartSTUNKNOWN	bothNONdisclosure	OnART	0	1	1	6	below 8 weeks	0
531	1	2	2	postpartum	1	1	2	PartSTUNKNOWN	one discl (mother)	unknown	0	1	1	8	0	0
532	1	4	2	during pregnancy	1	1	1	PartPOS	both	OnART	0	2	1	6	1	0
533	1	2	2	during pregnancy	1	1	2	PartSTUNKNOWN	one discl (mother)	OnART	0	1	1	20	1	0
534	1	4	3	b4pregnancy	1	1	1	PartPOS	both	OnART	0	1	1	6	below 8 weeks	0
535	1	4	3	b4pregnancy	1	1	1	PartNEG	both	OnART	0	1	1	18	1	0
536	1	3	2	b4pregnancy	1	1	1	PartNEG	both	OnART	0	3	0	14	0	0
537	1	4	3	during pregnancy	1	1	1	PartPOS	both	OnART	1 day	1	1	6	below 8 weeks	0
538	1	3	1	during pregnancy	1	1	2	PartSTUNKNOWN	one discl (mother)	OnART	0	1	1	23	1	0
539	1	1	1	postpartum	1	1	2	PartSTUNKNOWN	one discl (mother)	OnART	0	1	1	6	below 8 weeks	0
540	1	#NULL!	3	during pregnancy	1	1	1	PartNEG	both	OnART	1 day	1	1	12	0	0
541	1	4	3	b4pregnancy	1	1	1	PartPOS	both	OnART	0	1	1	6	below 8 weeks	0
542	1	4	3	b4pregnancy	1	1	1	PartPOS	both	OnART	0	3	0	11	0	0
543	1	2	2	during pregnancy	1	1	1	PartNEG	both	OnART	0	2	1	5	below 8 weeks	0
544	1	4	3	b4pregnancy	1	1	1	PartPOS	both	OnART	0	2	1	5	below 8 weeks	0
545	1	4	3	b4pregnancy	1	1	1	PartPOS	both	OnART	1 day	1	1	10	0	0
546	1	1	1	during pregnancy	1	1	2	PartSTUNKNOWN	one discl (mother)	OnART	0	2	1	4	below 8 weeks	0
547	1	2	1	during pregnancy	1	1	1	PartNEG	both	OnART	0	1	1	11	0	0
548	1	3	2	during pregnancy	1	1	1	PartPOS	both	OnART	0	1	1	8	0	0
549	1	#NULL!	3	b4pregnancy	1	1	1	PartPOS	both	OnART	0	2	1	5	below 8 weeks	0
550	1	4	3	during pregnancy	1	1	1	PartPOS	both	OnART	0	1	1	6	below 8 weeks	0
551	1	#NULL!	2	b4pregnancy	1	1	1	PartPOS	both	OnART	0	1	1	6	below 8 weeks	0
552	1	4	3	during pregnancy	1	1	1	PartPOS	both	OnART	0	2	1	4	below 8 weeks	0
553	1	2	2	during pregnancy	1	1	2	PartSTUNKNOWN	one discl (mother)	OnART	0	2	1	4	below 8 weeks	0
554	1	4	3	b4pregnancy	1	1	2	PartSTUNKNOWN	one discl (mother)	OnART	>=2days	2	1	21	1	0
555	1	3	2	b4pregnancy	1	1	1	PartPOS	both	OnART	0	1	1	7	below 8 weeks	0
556	1	4	3	during pregnancy	1	0	2	PartSTUNKNOWN	bothNONdisclosure	OnART	0	1	1	6	below 8 weeks	0
557	1	4	2	b4pregnancy	1	1	1	PartPOS	both	OnART	0	1	1	7	below 8 weeks	0
558	1	4	2	during pregnancy	1	1	2	PartSTUNKNOWN	one discl (mother)	OnART	0	2	1	4	below 8 weeks	0
559	1	4	3	b4pregnancy	1	1	1	PartPOS	both	OnART	>=2days	2	1	5	below 8 weeks	0
560	1	3	2	b4pregnancy	1	1	1	PartNEG	both	OnART	0	1	1	6	below 8 weeks	0
561	1	2	2	during pregnancy	1	1	2	PartSTUNKNOWN	one discl (mother)	OnART	0	1	1	13	0	0
562	1	2	1	during pregnancy	1	1	2	PartSTUNKNOWN	one discl (mother)	OnART	0	2	1	5	below 8 weeks	0
563	1	2	1	during pregnancy	1	1	1	PartPOS	both	OnART	0	2	1	4	below 8 weeks	0
564	1	4	3	b4pregnancy	1	1	2	PartSTUNKNOWN	one discl (mother)	OnART	0	1	1	8	0	0
565	1	4	3	during pregnancy	1	1	1	PartNEG	both	OnART	0	2	1	5	below 8 weeks	0
566	1	1	1	during pregnancy	1	1	1	PartPOS	both	OnART	>=2days	1	1	5	below 8 weeks	0
567	1	4	3	during pregnancy	1	1	1	PartPOS	both	OnART	0	1	1	11	1	0
568	1	3	2	b4pregnancy	1	1	1	PartNEG	both	OnART	0	2	1	4	below 8 weeks	0
569	1	3	3	during pregnancy	1	1	1	PartPOS	both	OnART	1 day	3	0	19	1	0
570	1	4	3	b4pregnancy	1	1	1	PartPOS	both	OnART	0	1	1	9	1	0
571	1	3	2	b4pregnancy	1	1	2	PartSTUNKNOWN	one discl (mother)	OnART	1 day	1	1	13	1	0
572	1	4	2	during pregnancy	1	1	1	PartPOS	both	OnART	0	1	1	8	0	0
573	1	4	2	b4pregnancy	1	1	1	PartPOS	both	OnART	1 day	1	1	5	below 8 weeks	0
574	1	2	1	during pregnancy	1	1	1	PartNEG	both	OnART	0	1	1	7	below 8 weeks	0
575	1	3	3	during pregnancy	1	1	1	PartPOS	both	OnART	0	1	1	6	below 8 weeks	0
576	1	1	2	b4pregnancy	1	0	2	PartSTUNKNOWN	bothNONdisclosure	OnART	>=2days	3	0	8	0	0
577	1	4	#NULL!	during pregnancy	1	1	2	PartSTUNKNOWN	one discl (mother)	OnART	0	1	1	7	below 8 weeks	0
578	1	3	1	b4pregnancy	1	1	1	PartPOS	both	OnART	0	1	1	7	below 8 weeks	0
579	1	4	3	b4pregnancy	1	1	1	PartPOS	both	OnART	0	1	1	6	below 8 weeks	0
580	1	4	3	during pregnancy	1	1	1	PartNEG	both	OnART	0	1	1	6	below 8 weeks	0
581	1	4	2	b4pregnancy	1	1	1	PartPOS	both	OnART	0	1	1	4	below 8 weeks	0
582	1	2	2	during pregnancy	1	1	1	PartPOS	both	OnART	>=2days	1	1	19	1	0
583	1	4	3	during pregnancy	1	1	1	PartPOS	both	OnART	0	3	0	5	below 8 weeks	0
584	1	1	1	during pregnancy	1	1	1	PartPOS	both	OnART	0	1	1	25	1	0
585	1	4	3	during pregnancy	1	1	1	PartNEG	both	OnART	>=2days	1	1	18	1	0
586	1	2	3	b4pregnancy	1	1	1	PartPOS	both	OnART	0	1	1	7	below 8 weeks	0
587	1	4	1	during pregnancy	1	1	2	PartSTUNKNOWN	one discl (mother)	OnART	0	1	1	6	below 8 weeks	0
588	1	4	3	during pregnancy	1	1	2	PartSTUNKNOWN	one discl (mother)	OnART	0	1	1	6	below 8 weeks	0
589	1	2	3	b4pregnancy	1	1	1	PartPOS	both	OnART	0	1	1	6	below 8 weeks	0
590	1	3	1	during pregnancy	1	1	1	PartPOS	both	OnART	0	1	1	6	below 8 weeks	0
591	1	3	3	b4pregnancy	1	1	1	PartPOS	both	OnART	>=2days	1	1	9	0	0
592	1	1	1	during pregnancy	1	0	2	PartSTUNKNOWN	bothNONdisclosure	OnART	>=2days	1	1	6	below 8 weeks	0
593	1	#NULL!	3	b4pregnancy	1	0	2	PartSTUNKNOWN	bothNONdisclosure	OnART	0	1	1	7	below 8 weeks	0
594	1	2	2	during pregnancy	1	1	2	PartSTUNKNOWN	one discl (mother)	OnART	0	1	1	6	below 8 weeks	0
595	1	2	2	during pregnancy	1	1	1	PartPOS	both	OnART	1 day	1	1	10	1	0
596	1	4	3	b4pregnancy	1	1	1	PartPOS	both	OnART	0	1	1	6	below 8 weeks	0
597	1	2	1	during pregnancy	1	1	1	PartPOS	both	OnART	0	1	1	6	below 8 weeks	0
598	1	4	2	b4pregnancy	1	1	1	PartPOS	both	OnART	>=2days	1	1	7	below 8 weeks	0
599	1	4	2	b4pregnancy	1	1	1	PartPOS	both	OnART	0	1	1	6	below 8 weeks	0
600	1	2	2	b4pregnancy	1	1	2	PartSTUNKNOWN	one discl (mother)	OnART	0	2	1	6	below 8 weeks	0
601	1	2	2	during pregnancy	1	1	1	PartNEG	both	OnART	0	1	1	6	below 8 weeks	0
602	1	3	2	during pregnancy	1	1	2	PartSTUNKNOWN	one discl (mother)	OnART	1 day	1	1	19	1	0
603	1	4	3	during pregnancy	1	1	1	PartPOS	both	OnART	>=2days	1	1	20	1	0
604	1	3	2	during pregnancy	1	0	2	PartSTUNKNOWN	bothNONdisclosure	OnART	0	1	1	9	1	0
605	1	3	2	during pregnancy	1	0	2	PartSTUNKNOWN	bothNONdisclosure	OnART	0	1	1	6	below 8 weeks	0
606	1	4	3	b4pregnancy	1	1	1	PartPOS	both	OnART	0	1	1	15	1	0
607	1	4	3	b4pregnancy	1	1	1	PartPOS	both	OnART	0	1	1	22	1	0
608	1	4	3	b4pregnancy	1	1	1	PartPOS	both	OnART	0	1	1	6	below 8 weeks	0
609	1	2	2	during pregnancy	1	1	1	PartNEG	both	OnART	0	1	1	6	below 8 weeks	0
610	1	4	3	b4pregnancy	1	1	1	PartPOS	both	OnART	>=2days	1	1	8	0	0
611	1	4	3	b4pregnancy	1	1	2	PartSTUNKNOWN	one discl (mother)	OnART	>=2days	1	1	6	below 8 weeks	0
612	1	4	3	during pregnancy	1	1	1	PartPOS	both	OnART	0	1	1	7	below 8 weeks	0
613	1	4	3	during pregnancy	1	1	1	PartPOS	both	OnART	0	1	1	5	below 8 weeks	0
614	1	3	3	b4pregnancy	1	1	1	PartPOS	both	OnART	0	1	1	6	below 8 weeks	0
615	1	4	3	during pregnancy	1	1	2	PartSTUNKNOWN	one discl (mother)	OnART	0	1	1	6	below 8 weeks	0
616	1	3	3	b4pregnancy	1	1	1	PartNEG	both	OnART	0	1	1	6	below 8 weeks	0
617	1	2	2	during pregnancy	1	1	1	PartNEG	both	OnART	0	1	1	17	0	0
618	1	4	3	b4pregnancy	1	1	1	PartNEG	both	OnART	0	1	1	7	below 8 weeks	0
619	1	3	2	b4pregnancy	1	1	1	PartNEG	both	OnART	0	1	1	15	0	0
620	1	3	3	during pregnancy	1	1	1	PartPOS	both	OnART	1 day	1	1	6	below 8 weeks	0
621	1	4	3	b4pregnancy	1	1	1	PartPOS	both	OnART	0	1	1	6	below 8 weeks	0
622	1	4	3	b4pregnancy	1	1	1	PartNEG	both	OnART	0	1	1	7	below 8 weeks	0
623	1	1	1	b4pregnancy	1	1	2	PartSTUNKNOWN	one discl (mother)	OnART	0	1	1	14	1	0
624	1	1	1	during pregnancy	1	1	1	PartPOS	both	OnART	>=2days	1	1	5	below 8 weeks	0
625	1	2	1	during pregnancy	1	1	1	PartPOS	both	OnART	0	1	1	5	below 8 weeks	0
626	1	4	3	b4pregnancy	1	1	1	PartPOS	both	OnART	0	1	1	5	below 8 weeks	0
627	1	3	3	b4pregnancy	1	1	1	PartPOS	both	OnART	0	1	1	5	below 8 weeks	0
628	1	2	2	b4pregnancy	1	1	1	PartNEG	both	OnART	Blank	1	1	5	below 8 weeks	0
629	1	3	2	b4pregnancy	1	1	1	PartPOS	both	OnART	0	1	1	7	below 8 weeks	0
630	1	4	3	b4pregnancy	1	1	2	PartSTUNKNOWN	one discl (mother)	OnART	Blank	1	1	5	below 8 weeks	0
631	1	3	2	b4pregnancy	1	1	1	PartPOS	both	OnART	0	1	1	7	below 8 weeks	0
632	1	3	2	b4pregnancy	1	1	1	PartPOS	both	OnART	0	1	1	6	below 8 weeks	0
633	1	4	2	b4pregnancy	1	1	1	PartPOS	both	OnART	0	1	1	7	below 8 weeks	0
634	1	2	2	during pregnancy	1	0	1	PartNEG	one discl (partner)	OnART	0	1	1	12	0	0
635	1	4	2	b4pregnancy	1	1	1	PartPOS	both	OnART	0	1	1	6	below 8 weeks	0
636	1	4	3	b4pregnancy	1	1	1	PartPOS	both	OnART	>=2days	1	1	12	0	0
637	1	2	2	b4pregnancy	1	1	2	PartSTUNKNOWN	one discl (mother)	OnART	0	1	1	13	1	0
638	1	3	2	b4pregnancy	1	1	2	PartSTUNKNOWN	one discl (mother)	OnART	0	1	1	21	1	0
639	1	4	3	during pregnancy	1	1	1	PartPOS	both	OnART	0	1	1	6	1	0
640	1	3	2	b4pregnancy	1	1	1	PartNEG	both	OnART	0	1	1	7	1	0
641	1	3	2	postpartum	1	1	2	PartSTUNKNOWN	one discl (mother)	stopped	0	3	0	9	0	0
642	1	4	3	b4pregnancy	1	1	1	PartNEG	both	OnART	0	1	1	4	below 8 weeks	0
643	1	4	2	b4pregnancy	1	1	1	PartPOS	both	OnART	0	1	1	7	below 8 weeks	0
644	1	4	3	b4pregnancy	1	1	2	PartSTUNKNOWN	one discl (mother)	OnART	0	1	1	5	below 8 weeks	0
645	1	3	2	postpartum	1	1	1	PartPOS	both	OnART	0	1	1	15	0	0
646	1	4	3	b4pregnancy	1	1	1	PartPOS	both	OnART	Blank	1	1	6	below 8 weeks	0
647	1	4	3	b4pregnancy	1	1	1	PartPOS	both	OnART	0	1	1	10	1	0
648	1	1	1	during pregnancy	1	1	1	PartPOS	both	OnART	0	2	1	6	below 8 weeks	0
649	1	3	3	during pregnancy	1	1	1	PartPOS	both	OnART	0	1	1	10	1	0
650	1	4	3	b4pregnancy	1	1	1	PartPOS	both	OnART	0	1	1	10	1	0
651	1	2	2	b4pregnancy	1	1	1	PartPOS	both	OnART	0	1	1	6	below 8 weeks	0
652	1	4	2	b4pregnancy	1	1	1	PartPOS	both	OnART	0	1	1	6	below 8 weeks	0
653	1	3	2	b4pregnancy	1	1	1	PartPOS	both	OnART	0	2	1	22	1	0
654	1	4	3	during pregnancy	1	1	2	PartSTUNKNOWN	one discl (mother)	OnART	0	1	1	10	1	0
655	1	2	2	b4pregnancy	1	1	1	PartPOS	both	OnART	0	1	1	10	0	1
656	1	4	2	b4pregnancy	1	1	1	PartPOS	both	OnART	Blank	1	1	6	below 8 weeks	0
657	1	3	2	during pregnancy	1	0	2	PartSTUNKNOWN	bothNONdisclosure	OnART	0	1	1	6	below 8 weeks	0
658	1	4	3	b4pregnancy	1	1	1	PartPOS	both	OnART	0	1	1	23	1	0
659	1	4	3	b4pregnancy	1	1	1	PartPOS	both	OnART	0	1	1	6	below 8 weeks	0
660	1	4	2	during pregnancy	1	1	2	PartSTUNKNOWN	one discl (mother)	OnART	>=2days	3	0	6	below 8 weeks	0
661	1	3	2	b4pregnancy	1	1	#NULL!		missing	OnART	0	1	1	6	below 8 weeks	0
662	1	4	3	during pregnancy	1	1	2	PartSTUNKNOWN	one discl (mother)	OnART	0	1	1	6	below 8 weeks	0
663	1	3	3	b4pregnancy	1	1	1	PartPOS	both	OnART	1 day	1	1	20	1	0
664	1	3	1	during pregnancy	1	1	1	PartNEG	both	OnART	0	1	1	6	1	0
665	1	1	2	during pregnancy	1	1	1	PartPOS	both	OnART	>=2days	1	1	6	below 8 weeks	1
666	1	2	2	during pregnancy	1	1	1	PartPOS	both	OnART	0	1	1	6	1	0
667	1	4	3	b4pregnancy	1	1	1	PartPOS	both	OnART	0	1	1	6	below 8 weeks	0
668	1	#NULL!	#NULL!	b4pregnancy	1	1	1	PartPOS	both	OnART	0	1	1	6	below 8 weeks	0
669	1	2	2	during pregnancy	1	1	2	PartSTUNKNOWN	one discl (mother)	OnART	>=2days	1	1	6	below 8 weeks	0
670	1	4	3	during pregnancy	1	1	1	PartPOS	both	OnART	0	1	1	12	1	0
671	1	4	3	b4pregnancy	1	1	2	PartSTUNKNOWN	one discl (mother)	OnART	0	1	1	6	below 8 weeks	0
672	1	3	2	during pregnancy	1	1	1	PartPOS	both	OnART	0	1	1	6	below 8 weeks	0
673	1	3	3	during pregnancy	1	1	1	PartPOS	both	OnART	0	1	1	18	1	0
674	1	4	2	during pregnancy	1	1	2	PartSTUNKNOWN	one discl (mother)	OnART	0	1	1	6	below 8 weeks	0
675	1	4	3	during pregnancy	1	1	2	PartSTUNKNOWN	one discl (mother)	OnART	0	1	1	6	below 8 weeks	0
676	1	4	2	b4pregnancy	1	0	2	PartSTUNKNOWN	bothNONdisclosure	OnART	>=2days	1	1	19	1	0
677	1	4	3	b4pregnancy	1	1	1	PartPOS	both	OnART	Blank	1	1	6	below 8 weeks	0
678	1	4	2	b4pregnancy	1	1	1	PartNEG	both	OnART	0	1	1	6	below 8 weeks	0
679	1	2	2	b4pregnancy	1	1	1	PartPOS	both	OnART	0	3	0	7	below 8 weeks	0
680	1	3	2	during pregnancy	1	1	1	PartPOS	both	OnART	1 day	1	1	6	below 8 weeks	0
681	1	4	3	b4pregnancy	1	1	1	PartPOS	both	OnART	0	1	1	6	1	0
682	1	3	2	during pregnancy	1	1	1	PartNEG	both	OnART	>=2days	3	0	10	0	0
683	1	4	3	b4pregnancy	1	1	2	PartSTUNKNOWN	one discl (mother)	OnART	0	3	0	5	below 8 weeks	0
684	1	4	3	b4pregnancy	1	1	1	PartPOS	both	OnART	0	2	1	17	1	0
685	1	4	3	b4pregnancy	1	1	1	PartPOS	both	OnART	0	2	1	5	below 8 weeks	0
686	1	2	2	b4pregnancy	1	1	1	PartNEG	both	OnART	0	2	1	6	below 8 weeks	0
687	1	4	3	b4pregnancy	1	1	1	PartNEG	both	OnART	0	1	1	6	below 8 weeks	0
688	1	3	3	b4pregnancy	1	1	2	PartSTUNKNOWN	one discl (mother)	OnART	0	1	1	19	0	0
689	1	4	2	during pregnancy	1	1	2	PartSTUNKNOWN	one discl (mother)	OnART	0	1	1	6	below 8 weeks	0
690	1	4	2	b4pregnancy	1	1	1	PartNEG	both	OnART	Blank	2	1	4	below 8 weeks	0
691	1	4	3	b4pregnancy	1	1	1	PartPOS	both	OnART	0	1	1	6	below 8 weeks	0
692	1	3	3	postpartum	1	0	2	PartSTUNKNOWN	bothNONdisclosure	unknown	Blank	1	1	21	0	1
693	1	4	3	b4pregnancy	1	1	1	PartPOS	both	OnART	>=2days	1	1	22	0	0
694	1	4	3	during pregnancy	1	1	2	PartSTUNKNOWN	one discl (mother)	OnART	0	1	1	6	below 8 weeks	0
695	1	4	3	during pregnancy	1	1	1	PartPOS	both	OnART	0	1	1	8	0	0
696	1	4	3	b4pregnancy	1	1	1	PartPOS	both	OnART	Blank	1	1	11	0	0
697	1	4	3	b4pregnancy	1	1	1	PartNEG	both	OnART	1 day	2	1	6	below 8 weeks	0
698	1	4	2	during pregnancy	1	1	1	PartPOS	both	OnART	0	1	1	8	0	1
699	1	4	3	during pregnancy	1	1	1	PartPOS	both	OnART	0	1	1	21	1	0
700	1	4	2	b4pregnancy	1	1	1	PartPOS	both	OnART	0	1	1	13	0	0
701	1	4	3	b4pregnancy	1	1	1	PartPOS	both	OnART	0	1	1	14	0	0
702	1	4	3	b4pregnancy	1	1	1	PartPOS	both	OnART	0	1	1	6	below 8 weeks	0
703	1	4	3	b4pregnancy	1	1	1	PartPOS	both	OnART	0	1	1	6	below 8 weeks	0
704	1	2	2	during pregnancy	1	1	1	PartPOS	both	OnART	0	1	1	10	0	0
705	1	2	2	during pregnancy	1	1	1	PartNEG	both	OnART	0	1	1	6	below 8 weeks	0
706	1	4	3	b4pregnancy	1	1	1	PartNEG	both	OnART	0	1	1	7	below 8 weeks	0
707	1	4	3	b4pregnancy	1	1	1	PartPOS	both	OnART	1 day	1	1	6	below 8 weeks	0
708	1	4	3	b4pregnancy	1	1	1	PartPOS	both	OnART	0	1	1	6	below 8 weeks	0
709	1	1	1	during pregnancy	1	1	1	PartPOS	both	OnART	>=2days	1	1	6	below 8 weeks	0
710	1	4	2	during pregnancy	1	1	1	PartPOS	both	OnART	0	1	1	14	0	0
711	1	4	2	b4pregnancy	1	1	1	PartPOS	both	OnART	0	1	1	8	0	0
712	1	4	3	b4pregnancy	1	1	1	PartNEG	both	OnART	0	1	1	7	below 8 weeks	0
713	1	2	1	during pregnancy	1	1	1	PartPOS	both	OnART	0	1	1	6	below 8 weeks	0
714	1	4	3	b4pregnancy	1	1	1	PartPOS	both	OnART	0	1	1	7	below 8 weeks	0
715	1	3	2	during pregnancy	1	1	2	PartSTUNKNOWN	one discl (mother)	OnART	0	1	1	4	below 8 weeks	0
716	1	4	2	during pregnancy	1	1	2	PartSTUNKNOWN	one discl (mother)	OnART	0	1	1	6	below 8 weeks	0
717	1	4	3	during pregnancy	1	0	2	PartSTUNKNOWN	bothNONdisclosure	OnART	0	1	1	11	1	0
718	1	4	3	during pregnancy	1	1	2	PartSTUNKNOWN	one discl (mother)	OnART	0	1	1	22	1	0
719	1	3	2	during pregnancy	1	1	1	PartPOS	both	OnART	1 day	2	1	10	1	0
720	1	4	2	during pregnancy	1	1	2	PartSTUNKNOWN	one discl (mother)	OnART	0	1	1	14	1	0
721	1	4	3	during pregnancy	1	1	1	PartPOS	both	OnART	0	1	1	14	1	0
722	1	4	3	during pregnancy	1	1	1	PartPOS	both	OnART	>=2days	1	1	12	1	0
723	1	4	2	during pregnancy	1	1	1	PartPOS	both	OnART	0	1	1	7	below 8 weeks	0
724	1	4	3	b4pregnancy	1	1	1	PartPOS	both	OnART	0	1	1	18	0	0
725	1	2	2	b4pregnancy	1	1	1	PartPOS	both	OnART	0	1	1	6	below 8 weeks	0
726	1	3	2	during pregnancy	1	1	1	PartPOS	both	OnART	0	1	1	16	1	0
727	1	4	3	during pregnancy	1	1	2	PartSTUNKNOWN	one discl (mother)	OnART	0	1	1	6	below 8 weeks	0
728	1	3	3	b4pregnancy	1	1	1	PartPOS	both	OnART	0	1	1	7	below 8 weeks	0
729	1	2	2	during pregnancy	1	1	1	PartPOS	both	OnART	0	1	1	19	0	0
730	1	3	2	during pregnancy	1	1	1	PartPOS	both	stopped	>=2days	3	0	21	0	0
731	1	4	3	b4pregnancy	1	1	1	PartPOS	both	OnART	1 day	1	1	8	0	0
732	1	4	3	during pregnancy	1	1	1	PartPOS	both	OnART	0	1	1	18	1	0
733	1	4	3	b4pregnancy	1	1	1	PartPOS	both	OnART	0	1	1	19	1	0
734	1	4	3	b4pregnancy	1	1	1	PartPOS	both	OnART	>=2days	2	1	4	below 8 weeks	0
735	1	3	2	during pregnancy	1	0	2	PartSTUNKNOWN	bothNONdisclosure	OnART	0	1	1	10	1	0
736	1	3	2	during pregnancy	1	1	2	PartSTUNKNOWN	one discl (mother)	OnART	0	1	1	6	below 8 weeks	0
737	1	4	3	b4pregnancy	1	1	1	PartPOS	both	OnART	0	1	1	13	1	0
738	1	2	2	during pregnancy	1	1	2	PartSTUNKNOWN	one discl (mother)	OnART	0	1	1	19	0	0
739	1	3	3	b4pregnancy	1	1	2	PartSTUNKNOWN	one discl (mother)	OnART	0	1	1	13	1	0
740	1	4	3	during pregnancy	1	1	2	PartSTUNKNOWN	one discl (mother)	OnART	0	1	1	6	below 8 weeks	0
741	1	2	1	b4pregnancy	1	0	2	PartSTUNKNOWN	bothNONdisclosure	OnART	0	1	1	6	below 8 weeks	0
742	1	3	3	b4pregnancy	1	1	2	PartSTUNKNOWN	one discl (mother)	OnART	0	2	1	6	below 8 weeks	0
743	1	3	3	b4pregnancy	1	1	1	PartPOS	both	OnART	0	1	1	6	below 8 weeks	0
744	1	2	1	during pregnancy	1	1	2	PartSTUNKNOWN	one discl (mother)	OnART	0	1	1	6	below 8 weeks	0
745	1	4	3	during pregnancy	1	1	2	PartSTUNKNOWN	one discl (mother)	stopped	>=2days	1	1	18	0	1
746	1	3	2	during pregnancy	1	1	1	PartPOS	both	OnART	0	1	1	6	below 8 weeks	0
747	1	3	2	during pregnancy	1	1	1	PartPOS	both	OnART	0	1	1	16	1	0
748	1	4	2	b4pregnancy	1	1	1	PartPOS	both	OnART	0	1	1	19	1	0
749	1	4	3	during pregnancy	1	1	1	PartPOS	both	OnART	0	2	1	5	below 8 weeks	0
750	1	2	2	during pregnancy	1	1	2	PartSTUNKNOWN	one discl (mother)	OnART	0	1	1	8	0	0
751	1	4	2	b4pregnancy	1	1	1	PartPOS	both	OnART	0	1	1	14	1	0
752	1	4	3	b4pregnancy	1	1	1	PartPOS	both	OnART	>=2days	1	1	6	below 8 weeks	0
753	1	4	3	b4pregnancy	1	1	1	PartPOS	both	OnART	0	1	1	5	below 8 weeks	0
754	1	3	3	b4pregnancy	1	1	1	PartPOS	both	OnART	0	1	1	7	below 8 weeks	0
755	1	4	3	b4pregnancy	1	1	1	PartPOS	both	OnART	0	1	1	18	1	0
756	1	4	3	during pregnancy	1	1	2	PartSTUNKNOWN	one discl (mother)	OnART	0	1	1	18	1	0
757	1	4	3	b4pregnancy	1	1	1	PartPOS	both	OnART	0	1	1	11	0	0
758	1	4	3	during pregnancy	1	1	2	PartSTUNKNOWN	one discl (mother)	OnART	0	1	1	6	below 8 weeks	0
759	1	4	3	b4pregnancy	1	1	1	PartNEG	both	OnART	0	1	1	6	below 8 weeks	0
760	1	3	2	during pregnancy	1	1	2	PartSTUNKNOWN	one discl (mother)	OnART	0	1	1	7	below 8 weeks	0
761	1	4	3	during pregnancy	1	1	1	PartPOS	both	OnART	0	1	1	8	0	0
762	1	3	2	during pregnancy	1	1	1	PartPOS	both	OnART	0	1	1	8	0	0
763	1	4	3	b4pregnancy	1	1	1	PartPOS	both	OnART	0	1	1	19	1	0
764	1	1	1	during pregnancy	1	1	1	PartNEG	both	OnART	0	1	1	5	below 8 weeks	0
765	1	4	3	b4pregnancy	1	1	1	PartPOS	both	OnART	0	1	1	7	below 8 weeks	0
766	1	2	2	b4pregnancy	1	1	1	PartPOS	both	OnART	0	1	1	6	below 8 weeks	0
767	1	4	3	during pregnancy	1	1	2	PartSTUNKNOWN	one discl (mother)	stopped	>=2days	1	1	19	0	0
768	1	2	2	during pregnancy	1	1	2	PartSTUNKNOWN	one discl (mother)	OnART	0	1	1	8	0	0
769	1	3	3	during pregnancy	1	1	2	PartSTUNKNOWN	one discl (mother)	OnART	0	1	1	9	1	0
770	1	4	3	b4pregnancy	1	1	1	PartNEG	both	OnART	0	1	1	19	0	0
771	1	3	2	b4pregnancy	1	1	1	PartNEG	both	OnART	0	1	1	11	1	0
772	1	4	3	b4pregnancy	1	1	1	PartPOS	both	OnART	0	1	1	11	0	0
773	1	1	1	b4pregnancy	1	1	1	PartNEG	both	OnART	0	1	1	6	below 8 weeks	0
774	1	1	1	during pregnancy	1	1	2	PartSTUNKNOWN	one discl (mother)	OnART	0	1	1	8	0	0
775	1	4	2	during pregnancy	1	1	1	PartNEG	both	not started	Blank	1	1	6	below 8 weeks	0
776	1	4	2	b4pregnancy	1	1	1	PartPOS	both	OnART	0	1	1	5	below 8 weeks	0
777	1	3	3	during pregnancy	1	1	1	PartPOS	both	OnART	0	1	1	10	0	0
778	1	2	2	b4pregnancy	1	1	1	PartPOS	both	OnART	1 day	1	1	6	below 8 weeks	0
779	1	4	2	b4pregnancy	1	1	2	PartSTUNKNOWN	one discl (mother)	OnART	0	1	1	6	below 8 weeks	0
780	1	2	2	during pregnancy	1	0	2	PartSTUNKNOWN	bothNONdisclosure	not started	Blank	1	1	6	1	0
781	1	4	3	b4pregnancy	1	1	1	PartPOS	both	OnART	0	1	1	8	1	0
782	1	4	2	during pregnancy	1	1	2	PartSTUNKNOWN	one discl (mother)	OnART	>=2days	1	1	7	below 8 weeks	0
783	1	3	2	during pregnancy	1	1	1	PartPOS	both	OnART	0	1	1	8	1	0
784	1	3	3	b4pregnancy	1	1	1	PartPOS	both	OnART	0	1	1	7	1	0
785	1	2	2	during pregnancy	1	0	2	PartSTUNKNOWN	bothNONdisclosure	OnART	0	1	1	10	1	0
786	1	4	3	during pregnancy	1	1	2	PartSTUNKNOWN	one discl (mother)	OnART	0	1	1	8	0	0
787	1	4	3	during pregnancy	1	1	2	PartSTUNKNOWN	one discl (mother)	OnART	0	1	1	6	below 8 weeks	0
788	1	4	3	b4pregnancy	1	1	1	PartPOS	both	OnART	0	2	1	4	below 8 weeks	0
789	1	3	2	during pregnancy	1	1	2	PartSTUNKNOWN	one discl (mother)	OnART	0	1	1	6	below 8 weeks	0
790	1	4	3	b4pregnancy	1	0	1	PartNEG	one discl (partner)	OnART	0	1	1	6	below 8 weeks	0
791	1	2	2	during pregnancy	1	1	1	PartPOS	both	OnART	0	1	1	10	0	0
792	1	3	2	b4pregnancy	1	1	1	PartPOS	both	OnART	Blank	1	1	6	below 8 weeks	0
793	1	4	2	b4pregnancy	1	1	2	PartSTUNKNOWN	one discl (mother)	OnART	0	1	1	6	below 8 weeks	0
794	1	4	3	b4pregnancy	1	1	1	PartPOS	both	OnART	0	1	1	5	below 8 weeks	0
795	1	4	2	b4pregnancy	1	1	1	PartPOS	both	OnART	0	1	1	10	0	0
796	1	4	3	during pregnancy	1	1	1	PartPOS	both	OnART	0	1	1	10	1	0
797	1	3	3	b4pregnancy	1	1	1	PartNEG	both	OnART	1 day	1	1	6	below 8 weeks	0
798	1	4	3	during pregnancy	1	1	1	PartNEG	both	OnART	0	1	1	9	0	0
799	1	4	3	during pregnancy	1	1	2	PartSTUNKNOWN	one discl (mother)	OnART	0	1	1	13	0	0
800	1	4	2	b4pregnancy	1	1	1	PartPOS	both	OnART	0	1	1	5	below 8 weeks	0
801	1	4	3	b4pregnancy	1	1	1	PartPOS	both	OnART	0	1	1	12	1	0
802	1	3	2	during pregnancy	1	1	1	PartNEG	both	OnART	0	1	1	21	0	0
803	1	3	2	during pregnancy	1	1	1	PartNEG	both	OnART	0	1	1	8	0	0
804	1	4	3	b4pregnancy	1	1	2	PartSTUNKNOWN	one discl (mother)	OnART	0	2	1	21	0	0
805	1	4	3	b4pregnancy	1	1	1	PartPOS	both	OnART	0	2	1	12	0	0
806	1	4	3	b4pregnancy	1	1	1	PartPOS	both	OnART	1 day	1	1	24	1	0
807	1	3	2	during pregnancy	1	1	2	PartSTUNKNOWN	one discl (mother)	OnART	0	1	1	19	1	0
808	1	2	1	during pregnancy	1	1	1	PartPOS	both	OnART	0	1	1	6	below 8 weeks	0
809	1	4	3	b4pregnancy	1	1	1	PartNEG	both	OnART	1 day	1	1	7	below 8 weeks	0
810	1	2	2	during pregnancy	1	1	1	PartNEG	both	OnART	0	1	1	5	below 8 weeks	0
811	1	2	2	b4pregnancy	1	1	1	PartPOS	both	OnART	0	1	1	11	0	0
812	1	4	3	b4pregnancy	1	1	1	PartNEG	both	OnART	0	2	1	6	below 8 weeks	0
813	1	4	3	b4pregnancy	1	1	1	PartPOS	both	OnART	0	1	1	7	below 8 weeks	0
814	1	2	2	b4pregnancy	1	0	2	PartSTUNKNOWN	bothNONdisclosure	OnART	0	1	1	19	1	0
815	1	2	2	b4pregnancy	1	1	2	PartSTUNKNOWN	one discl (mother)	OnART	0	1	1	6	below 8 weeks	0
816	1	4	3	b4pregnancy	1	1	1	PartNEG	both	OnART	0	1	1	6	below 8 weeks	0
817	1	1	1	during pregnancy	1	1	1	PartNEG	both	OnART	0	1	1	22	1	0
818	1	2	2	during pregnancy	1	1	1	PartNEG	both	OnART	0	1	1	17	1	0
819	1	4	3	b4pregnancy	1	1	1	PartPOS	both	OnART	1 day	1	1	13	1	0
820	1	4	2	b4pregnancy	1	1	1	PartPOS	both	OnART	0	1	1	9	0	0
821	1	4	3	b4pregnancy	1	1	1	PartPOS	both	OnART	0	1	1	7	below 8 weeks	0
822	1	4	3	b4pregnancy	1	1	1	PartNEG	both	OnART	0	2	1	4	below 8 weeks	0
823	1	3	3	b4pregnancy	1	1	1	PartPOS	both	OnART	0	1	1	25	1	0
824	1	4	3	b4pregnancy	1	1	1	PartPOS	both	OnART	0	1	1	14	0	0
825	1	2	2	b4pregnancy	1	1	1	PartPOS	both	OnART	0	3	0	11	0	0
826	1	4	3	during pregnancy	1	1	1	PartPOS	both	OnART	0	1	1	13	0	0
827	1	4	3	b4pregnancy	1	1	1	PartPOS	both	OnART	0	1	1	24	1	0
828	1	4	3	b4pregnancy	1	1	1	PartPOS	both	OnART	0	1	1	6	below 8 weeks	0
829	1	4	3	b4pregnancy	1	1	1	PartPOS	both	OnART	0	1	1	6	below 8 weeks	0
830	1	4	3	b4pregnancy	1	1	1	PartPOS	both	OnART	>=2days	1	1	11	0	0
831	1	2	2	during pregnancy	1	1	2	PartSTUNKNOWN	one discl (mother)	OnART	1 day	1	1	5	below 8 weeks	0
832	1	4	2	during pregnancy	1	1	1	PartPOS	both	OnART	0	1	1	11	0	0
833	1	4	3	b4pregnancy	1	1	1	PartPOS	both	OnART	0	1	1	14	0	0
834	1	4	3	b4pregnancy	1	1	1	PartPOS	both	OnART	0	1	1	7	1	0
835	1	4	3	b4pregnancy	1	1	2	PartSTUNKNOWN	one discl (mother)	OnART	0	1	1	20	0	0
836	1	4	3	during pregnancy	1	1	1	PartPOS	both	OnART	0	1	1	21	1	0
837	1	3	3	b4pregnancy	1	1	1	PartPOS	both	OnART	>=2days	1	1	6	below 8 weeks	0
838	1	4	3	during pregnancy	1	0	2	PartSTUNKNOWN	bothNONdisclosure	OnART	0	2	1	8	0	0
839	1	3	3	b4pregnancy	1	1	1	PartPOS	both	OnART	0	1	1	9	0	0
840	1	4	3	b4pregnancy	1	1	2	PartSTUNKNOWN	one discl (mother)	OnART	0	2	1	10	0	0
841	1	4	3	b4pregnancy	1	1	2	PartSTUNKNOWN	one discl (mother)	OnART	>=2days	1	1	9	0	0
842	1	4	3	b4pregnancy	1	1	1	PartPOS	both	OnART	0	1	1	8	0	0
843	1	4	3	during pregnancy	1	0	2	PartSTUNKNOWN	bothNONdisclosure	OnART	0	1	1	9	0	0
844	1	4	3	b4pregnancy	1	1	1	PartNEG	both	OnART	0	1	1	10	0	0
845	1	4	3	during pregnancy	1	1	1	PartNEG	both	OnART	0	1	1	19	0	0
846	1	4	3	b4pregnancy	1	1	1	PartPOS	both	OnART	0	1	1	18	1	0
847	1	2	3	b4pregnancy	1	1	1	PartPOS	both	OnART	>=2days	3	0	7	below 8 weeks	0
848	1	4	3	b4pregnancy	1	1	1	PartPOS	both	OnART	0	1	1	21	1	0
849	1	4	3	during pregnancy	1	1	1	PartNEG	both	OnART	0	1	1	13	0	0
850	1	4	3	b4pregnancy	1	1	2	PartSTUNKNOWN	one discl (mother)	OnART	>=2days	2	1	8	0	0
851	1	4	2	b4pregnancy	1	1	1	PartPOS	both	OnART	0	2	1	13	1	0
852	1	4	3	b4pregnancy	1	1	1	PartPOS	both	OnART	0	1	1	9	0	0
853	1	4	3	b4pregnancy	1	1	2	PartSTUNKNOWN	one discl (mother)	OnART	0	2	1	12	0	0
854	1	4	3	during pregnancy	1	1	1	PartPOS	both	OnART	0	1	1	10	0	0
855	1	4	3	during pregnancy	1	1	1	PartPOS	both	OnART	0	1	1	8	0	0
856	1	4	3	b4pregnancy	1	1	2	PartSTUNKNOWN	one discl (mother)	OnART	0	3	0	4	below 8 weeks	0
857	1	3	2	b4pregnancy	1	1	1	PartNEG	both	OnART	0	2	1	10	0	0
858	1	3	2	b4pregnancy	1	1	1	PartPOS	both	OnART	0	1	1	10	1	0
859	1	4	3	b4pregnancy	1	1	2	PartSTUNKNOWN	one discl (mother)	OnART	1 day	2	1	5	below 8 weeks	0
860	1	4	2	during pregnancy	1	1	1	PartNEG	both	OnART	>=2days	2	1	15	0	0
861	1	4	2	b4pregnancy	1	1	2	PartSTUNKNOWN	one discl (mother)	OnART	0	1	1	7	below 8 weeks	0
862	1	2	2	during pregnancy	1	1	1	PartNEG	both	OnART	1 day	2	1	4	below 8 weeks	0
863	1	3	2	during pregnancy	1	1	2	PartSTUNKNOWN	one discl (mother)	OnART	>=2days	1	1	10	0	0
864	1	4	3	during pregnancy	1	1	1	PartPOS	both	OnART	0	2	1	7	below 8 weeks	0
865	1	4	3	b4pregnancy	1	1	1	PartPOS	both	OnART	1 day	2	1	4	below 8 weeks	0
866	1	3	2	b4pregnancy	1	1	1	PartPOS	both	OnART	0	2	1	6	below 8 weeks	0
867	1	4	3	b4pregnancy	1	1	1	PartPOS	both	OnART	0	2	1	5	below 8 weeks	0
868	1	3	2	during pregnancy	1	1	1	PartPOS	both	OnART	0	1	1	10	0	0
869	1	3	3	b4pregnancy	1	1	1	PartPOS	both	OnART	1 day	1	1	7	below 8 weeks	0
870	1	2	2	during pregnancy	1	1	1	PartPOS	both	OnART	0	2	1	24	0	0
871	1	4	3	b4pregnancy	1	1	1	PartNEG	both	OnART	0	2	1	10	0	0
872	1	4	3	during pregnancy	1	1	1	PartPOS	both	OnART	0	1	1	6	below 8 weeks	0
873	1	4	3	b4pregnancy	1	1	1	PartPOS	both	OnART	0	2	1	5	below 8 weeks	0
874	1	4	3	during pregnancy	1	1	1	PartPOS	both	OnART	0	1	1	19	0	0
875	1	4	2	b4pregnancy	1	1	1	PartPOS	both	OnART	0	1	1	6	below 8 weeks	0
876	1	2	3	during pregnancy	1	1	2	PartSTUNKNOWN	one discl (mother)	OnART	0	2	1	4	below 8 weeks	0
877	1	4	3	during pregnancy	1	1	1	PartNEG	both	OnART	0	1	1	12	0	1
878	1	3	2	during pregnancy	1	1	2	PartSTUNKNOWN	one discl (mother)	OnART	0	1	1	6	below 8 weeks	0
879	1	4	3	during pregnancy	1	1	1	PartNEG	both	OnART	0	1	1	6	below 8 weeks	0
880	1	4	3	b4pregnancy	1	1	1	PartPOS	both	OnART	0	1	1	6	below 8 weeks	0
881	1	3	2	during pregnancy	1	1	1	PartPOS	both	OnART	0	1	1	11	0	0
882	1	4	2	during pregnancy	1	1	1	PartNEG	both	OnART	0	1	1	20	1	0
883	1	2	2	b4pregnancy	1	1	2	PartSTUNKNOWN	one discl (mother)	OnART	0	1	1	5	below 8 weeks	0
884	1	4	3	b4pregnancy	1	1	1	PartPOS	both	OnART	0	1	1	5	below 8 weeks	0
885	1	2	2	during pregnancy	1	1	1	PartNEG	both	OnART	0	1	1	8	0	1
886	1	2	2	during pregnancy	1	1	1	PartPOS	both	OnART	0	1	1	8	0	0
887	1	4	2	during pregnancy	1	1	1	PartPOS	both	OnART	>=2days	1	1	24	0	0
888	1	4	3	b4pregnancy	1	1	1	PartNEG	both	OnART	1 day	2	1	13	0	0
889	1	2	1	during pregnancy	1	1	1	PartPOS	both	OnART	0	1	1	9	0	0
890	1	2	1	during pregnancy	1	1	2	PartSTUNKNOWN	one discl (mother)	OnART	0	1	1	6	below 8 weeks	0
891	1	4	2	during pregnancy	1	1	2	PartSTUNKNOWN	one discl (mother)	OnART	0	1	1	6	below 8 weeks	0
892	1	4	3	b4pregnancy	1	1	1	PartNEG	both	OnART	0	1	1	14	1	0
893	1	4	3	b4pregnancy	1	1	2	PartSTUNKNOWN	one discl (mother)	OnART	0	1	1	6	below 8 weeks	0
894	1	4	3	during pregnancy	1	1	2	PartSTUNKNOWN	one discl (mother)	OnART	0	1	1	5	below 8 weeks	0
895	1	4	3	b4pregnancy	1	1	1	PartNEG	both	OnART	1 day	1	1	7	below 8 weeks	0
896	1	4	3	b4pregnancy	1	1	1	PartPOS	both	OnART	1 day	1	1	6	below 8 weeks	0
897	1	3	2	during pregnancy	1	1	1	PartPOS	both	OnART	0	1	1	10	0	0
898	1	3	2	during pregnancy	1	0	1	PartPOS	one discl (partner)	OnART	0	1	1	24	0	0
899	1	4	3	during pregnancy	1	1	1	PartNEG	both	OnART	0	1	1	23	1	0
900	1	4	3	b4pregnancy	1	1	1	PartNEG	both	OnART	0	1	1	24	0	0
901	1	1	1	during pregnancy	1	0	1	PartNEG	one discl (partner)	OnART	1 day	2	1	9	0	0
902	1	2	3	during pregnancy	1	1	2	PartSTUNKNOWN	one discl (mother)	OnART	>=2days	1	1	19	0	0
903	1	4	3	during pregnancy	1	1	2	PartSTUNKNOWN	one discl (mother)	OnART	0	1	1	6	below 8 weeks	0
904	1	3	3	b4pregnancy	1	1	2	PartSTUNKNOWN	one discl (mother)	OnART	0	1	1	7	below 8 weeks	0
905	1	1	1	during pregnancy	1	1	1	PartPOS	both	OnART	0	1	1	11	0	0
906	1	4	3	b4pregnancy	1	1	1	PartPOS	both	OnART	0	1	1	6	below 8 weeks	0
907	1	3	3	b4pregnancy	1	1	1	PartPOS	both	OnART	0	1	1	13	0	0
908	1	4	3	b4pregnancy	1	1	2	PartSTUNKNOWN	one discl (mother)	OnART	>=2days	1	1	11	0	0
909	1	4	1	b4pregnancy	1	0	2	PartSTUNKNOWN	bothNONdisclosure	OnART	0	1	1	7	below 8 weeks	0
910	1	4	2	b4pregnancy	1	0	2	PartSTUNKNOWN	bothNONdisclosure	OnART	0	1	1	24	1	0
911	1	2	2	during pregnancy	1	1	1	PartNEG	both	OnART	0	1	1	7	below 8 weeks	0
912	1	4	3	during pregnancy	1	1	1	PartPOS	both	OnART	0	1	1	6	below 8 weeks	0
913	1	3	2	b4pregnancy	1	1	1	PartPOS	both	OnART	1 day	1	1	7	below 8 weeks	0
914	1	4	3	b4pregnancy	1	1	1	PartNEG	both	OnART	0	1	1	17	0	0
915	1	3	2	during pregnancy	1	1	1	PartNEG	both	OnART	0	1	1	6	below 8 weeks	0
916	1	4	3	b4pregnancy	1	1	1	PartPOS	both	OnART	0	1	1	9	0	0
917	1	2	2	b4pregnancy	1	0	2	PartSTUNKNOWN	bothNONdisclosure	OnART	>=2days	1	1	6	below 8 weeks	0
918	1	4	3	during pregnancy	1	1	2	PartSTUNKNOWN	one discl (mother)	OnART	0	1	1	11	1	0
919	1	4	2	during pregnancy	1	1	1	PartPOS	both	OnART	0	1	1	10	0	0
920	1	4	3	b4pregnancy	1	1	1	PartPOS	both	OnART	>=2days	1	1	20	1	0
921	1	4	3	b4pregnancy	1	1	1	PartPOS	both	OnART	>=2days	1	1	10	0	0
922	1	3	3	during pregnancy	1	1	2	PartSTUNKNOWN	one discl (mother)	OnART	0	1	1	18	0	0
923	1	2	2	during pregnancy	1	0	2	PartSTUNKNOWN	bothNONdisclosure	OnART	0	1	1	6	below 8 weeks	0
924	1	3	2	during pregnancy	1	1	2	PartSTUNKNOWN	one discl (mother)	OnART	0	1	1	11	0	0
925	1	2	2	during pregnancy	1	1	2	PartSTUNKNOWN	one discl (mother)	OnART	0	1	1	5	below 8 weeks	0
926	1	2	2	during pregnancy	1	1	1	PartPOS	both	OnART	0	1	1	20	0	0
927	1	4	3	b4pregnancy	1	1	1	PartPOS	both	OnART	1 day	1	1	13	0	0
928	1	3	1	b4pregnancy	1	1	1	PartNEG	both	OnART	0	1	1	21	1	0
929	1	4	3	b4pregnancy	1	1	1	PartPOS	both	OnART	0	1	1	6	below 8 weeks	0
930	1	3	3	b4pregnancy	1	1	1	PartNEG	both	OnART	0	1	1	7	below 8 weeks	0
931	1	1	1	postpartum	1	1	1	PartNEG	both	OnART	>=2days	1	1	11	0	0
932	1	3	2	b4pregnancy	1	1	1	PartPOS	both	OnART	0	1	1	15	1	0
933	1	3	2	during pregnancy	1	1	1	PartPOS	both	OnART	0	1	1	7	below 8 weeks	0
934	1	3	1	during pregnancy	1	1	1	PartNEG	both	OnART	1 day	1	1	6	below 8 weeks	0
935	1	4	3	during pregnancy	1	1	2	PartSTUNKNOWN	one discl (mother)	OnART	0	1	1	9	1	0
936	1	4	3	during pregnancy	1	1	2	PartSTUNKNOWN	one discl (mother)	OnART	0	1	1	13	1	0
937	1	4	3	b4pregnancy	1	1	1	PartPOS	both	OnART	0	1	1	20	1	0
938	1	4	2	b4pregnancy	1	1	1	PartPOS	both	OnART	0	1	1	18	1	0
939	1	2	2	during pregnancy	1	1	2	PartSTUNKNOWN	one discl (mother)	OnART	>=2days	3	0	18	1	0
940	1	2	1	during pregnancy	1	1	1	PartNEG	both	OnART	0	2	1	4	below 8 weeks	0
941	1	4	3	b4pregnancy	1	1	1	PartPOS	both	OnART	0	1	1	24	1	0
942	1	1	1	during pregnancy	1	1	1	PartNEG	both	OnART	0	1	1	6	below 8 weeks	0
943	1	4	3	b4pregnancy	1	1	1	PartPOS	both	OnART	0	1	1	9	1	0
944	1	4	3	during pregnancy	1	1	2	PartSTUNKNOWN	one discl (mother)	OnART	>=2days	1	1	17	1	0
945	1	3	2	b4pregnancy	1	1	1	PartPOS	both	OnART	>=2days	1	1	22	1	0
946	1	4	3	b4pregnancy	1	1	1	PartPOS	both	OnART	0	1	1	16	1	0
947	1	3	2	during pregnancy	1	1	1	PartPOS	both	OnART	0	1	1	8	0	0
948	1	4	3	during pregnancy	1	1	1	PartPOS	both	OnART	0	1	1	22	1	0
949	1	4	3	b4pregnancy	1	1	1	PartPOS	both	OnART	0	1	1	7	below 8 weeks	0
950	1	4	3	b4pregnancy	1	1	1	PartPOS	both	OnART	0	1	1	11	0	0
951	1	1	1	during pregnancy	1	1	1	PartPOS	both	OnART	0	1	1	16	1	0
952	1	3	3	b4pregnancy	1	1	1	PartPOS	both	OnART	0	1	1	6	below 8 weeks	0
953	1	4	3	b4pregnancy	1	1	1	PartPOS	both	OnART	0	3	0	4	below 8 weeks	0
954	1	3	3	b4pregnancy	1	1	2	PartSTUNKNOWN	one discl (mother)	OnART	1 day	1	1	6	below 8 weeks	0
955	1	2	2	during pregnancy	1	1	1	PartPOS	both	OnART	0	1	1	9	0	0
956	1	3	2	during pregnancy	1	0	2	PartSTUNKNOWN	bothNONdisclosure	OnART	0	1	1	14	1	0
957	1	4	3	during pregnancy	1	1	1	PartPOS	both	OnART	0	1	1	23	1	0
958	1	4	2	during pregnancy	1	1	2	PartSTUNKNOWN	one discl (mother)	OnART	>=2days	1	1	20	1	1
959	1	3	3	b4pregnancy	1	1	1	PartPOS	both	OnART	0	1	1	8	1	0
960	1	2	1	during pregnancy	1	1	1	PartNEG	both	OnART	0	1	1	12	1	0
961	1	4	2	b4pregnancy	1	1	1	PartPOS	both	OnART	1 day	1	1	15	1	0
962	1	4	3	b4pregnancy	1	1	1	PartPOS	both	OnART	0	1	1	23	1	0
963	1	2	1	postpartum	1	1	1	PartPOS	both	OnART	0	1	1	17	1	0
964	1	2	1	during pregnancy	1	1	1	PartNEG	both	OnART	0	1	1	10	1	0
965	1	2	1	b4pregnancy	1	1	1	PartPOS	both	OnART	1 day	1	1	25	1	0
966	1	3	3	during pregnancy	1	1	1	PartNEG	both	OnART	1 day	1	1	6	below 8 weeks	0
967	1	3	1	b4pregnancy	1	1	1	PartPOS	both	OnART	1 day	1	1	19	1	0
968	1	2	2	during pregnancy	1	1	1	PartPOS	both	OnART	0	2	1	11	0	0
969	1	4	2	b4pregnancy	1	1	1	PartPOS	both	OnART	>=2days	1	1	6	below 8 weeks	0
970	1	4	3	b4pregnancy	1	1	1	PartPOS	both	OnART	0	2	1	12	1	0
971	1	1	2	during pregnancy	1	0	2	PartSTUNKNOWN	bothNONdisclosure	OnART	0	3	0	5	below 8 weeks	0
972	1	3	3	b4pregnancy	1	1	2	PartSTUNKNOWN	one discl (mother)	OnART	>=2days	1	1	6	below 8 weeks	0
973	1	4	3	b4pregnancy	1	1	2	PartSTUNKNOWN	one discl (mother)	OnART	>=2days	1	1	6	below 8 weeks	0
974	1	4	3	postpartum	1	1	1	PartPOS	both	OnART	0	1	1	23	0	1
975	1	4	3	b4pregnancy	1	1	1	PartNEG	both	OnART	0	1	1	16	1	0
976	1	2	1	during pregnancy	1	1	1	PartPOS	both	OnART	0	1	1	14	1	0
977	1	3	2	b4pregnancy	1	1	1	PartNEG	both	OnART	0	1	1	17	1	0
978	1	1	1	during pregnancy	1	0	2	PartSTUNKNOWN	bothNONdisclosure	OnART	0	1	1	10	1	0
979	1	3	2	b4pregnancy	1	1	1	PartPOS	both	OnART	0	1	1	18	1	0
980	1	4	1	b4pregnancy	1	1	1	PartPOS	both	OnART	0	1	1	6	1	0
981	1	4	3	b4pregnancy	1	1	1	PartPOS	both	OnART	0	3	0	5	below 8 weeks	0
982	1	4	3	postpartum	1	1	1	PartPOS	both	OnART	>=2days	2	1	6	below 8 weeks	0
983	1	4	3	b4pregnancy	1	0	2	PartSTUNKNOWN	bothNONdisclosure	OnART	0	1	1	18	0	0
984	1	3	2	during pregnancy	1	1	2	PartSTUNKNOWN	one discl (mother)	stopped	>=2days	1	1	24	1	0
985	1	3	2	during pregnancy	1	1	1	PartPOS	both	OnART	0	1	1	4	below 8 weeks	0
986	1	4	3	during pregnancy	1	0	2	PartSTUNKNOWN	bothNONdisclosure	OnART	0	1	1	10	0	0
987	1	3	2	during pregnancy	1	1	2	PartSTUNKNOWN	one discl (mother)	OnART	0	1	1	5	below 8 weeks	0
988	2	4	2	during pregnancy	1	1	1	PartNEG	both	OnART	1 day	1	1	5	below 8 weeks	0
989	2	4	3	b4pregnancy	1	1	2	PartSTUNKNOWN	one discl (mother)	OnART	>=2days	1	1	6	below 8 weeks	0
990	2	4	3	during pregnancy	1	1	2	PartSTUNKNOWN	one discl (mother)	OnART	>=2days	1	1	5	below 8 weeks	1
991	2	4	3	b4pregnancy	1	1	1	PartPOS	both	OnART	0	1	1	26	1	0
992	2	4	2	b4pregnancy	1	1	1	PartPOS	both	OnART	0	2	1	4	below 8 weeks	0
993	2	4	3	b4pregnancy	1	1	1	PartNEG	both	OnART	0	1	1	14	1	0
994	2	4	3	b4pregnancy	1	1	2	PartSTUNKNOWN	one discl (mother)	OnART	1 day	1	1	26	1	0
995	2	3	3	during pregnancy	1	0	2	PartSTUNKNOWN	bothNONdisclosure	OnART	>=2days	2	1	22	0	0
996	2	3	2	during pregnancy	1	1	1	PartPOS	both	OnART	>=2days	3	0	24	1	0
997	2	3	2	b4pregnancy	1	1	2	PartSTUNKNOWN	one discl (mother)	OnART	0	1	1	9	1	0
998	2	4	3	during pregnancy	1	1	1	PartPOS	both	OnART	0	1	1	20	1	0
999	2	4	3	b4pregnancy	1	1	1	PartNEG	both	OnART	0	1	1	5	below 8 weeks	0
1000	2	4	3	during pregnancy	1	1	1	PartPOS	both	OnART	0	1	1	7	below 8 weeks	0
1001	2	3	2	during pregnancy	1	1	2	PartSTUNKNOWN	one discl (mother)	OnART	0	1	1	5	below 8 weeks	0
1002	2	3	2	during pregnancy	1	1	2	PartSTUNKNOWN	one discl (mother)	OnART	>=2days	1	1	24	0	0
1003	2	3	2	during pregnancy	1	1	1	PartNEG	both	OnART	0	1	1	24	1	0
1004	2	4	3	b4pregnancy	1	1	1	PartPOS	both	OnART	0	1	1	6	below 8 weeks	0
1005	2	2	2	during pregnancy	1	1	1	PartPOS	both	OnART	>=2days	1	1	24	1	0
1006	2	3	3	b4pregnancy	1	1	1	PartNEG	both	OnART	>=2days	1	1	7	below 8 weeks	0
1007	2	3	2	during pregnancy	1	1	1	PartPOS	both	OnART	0	1	1	4	below 8 weeks	0
1008	2	4	3	b4pregnancy	1	1	1	PartPOS	both	OnART	0	1	1	7	below 8 weeks	0
1009	2	1	2	during pregnancy	1	1	1	PartPOS	both	not started	Blank	1	1	6	below 8 weeks	0
1010	2	3	2	b4pregnancy	1	1	1	PartPOS	both	OnART	0	1	1	25	1	0
1011	2	3	2	during pregnancy	1	1	1	PartPOS	both	OnART	0	1	1	19	0	0
1012	2	4	3	b4pregnancy	1	1	1	PartPOS	both	OnART	0	1	1	5	below 8 weeks	0
1013	2	4	3	b4pregnancy	1	1	1	PartPOS	both	OnART	0	1	1	8	1	0
1014	2	4	2	during pregnancy	1	1	2	PartSTUNKNOWN	one discl (mother)	OnART	0	1	1	4	below 8 weeks	0
1015	2	4	3	b4pregnancy	1	0	2	PartSTUNKNOWN	bothNONdisclosure	OnART	>=2days	1	1	6	below 8 weeks	0
1016	2	4	3	b4pregnancy	1	1	1	PartPOS	both	OnART	0	1	1	10	1	0
1017	2	4	3	b4pregnancy	1	1	1	PartPOS	both	OnART	0	1	1	9	0	0
1018	2	2	2	during pregnancy	1	1	1	PartPOS	both	OnART	Blank	1	1	7	below 8 weeks	0
1019	2	4	3	b4pregnancy	1	1	1	PartNEG	both	OnART	>=2days	1	1	7	below 8 weeks	0
1020	2	2	1	b4pregnancy	1	1	1	PartNEG	both	OnART	0	3	0	8	0	0
1021	2	2	1	during pregnancy	1	1	1	PartNEG	both	OnART	0	1	1	6	below 8 weeks	0
1022	2	3	3	b4pregnancy	1	1	2	PartSTUNKNOWN	one discl (mother)	OnART	0	1	1	6	below 8 weeks	0
1023	2	4	3	b4pregnancy	1	1	1	PartPOS	both	OnART	0	1	1	6	below 8 weeks	0
1024	2	3	3	b4pregnancy	1	1	1	PartPOS	both	OnART	0	1	1	5	below 8 weeks	0
1025	2	4	3	b4pregnancy	1	1	1	PartPOS	both	OnART	0	1	1	6	below 8 weeks	0
1026	2	4	2	during pregnancy	1	1	1	PartPOS	both	OnART	0	1	1	6	below 8 weeks	0
1027	2	4	3	b4pregnancy	1	0	1	PartNEG	one discl (partner)	OnART	0	1	1	6	below 8 weeks	0
1028	2	4	3	during pregnancy	1	1	2	PartSTUNKNOWN	one discl (mother)	OnART	0	1	1	7	below 8 weeks	0
1029	2	4	3	b4pregnancy	1	1	1	PartPOS	both	OnART	1 day	1	1	7	below 8 weeks	0
1030	2	4	3	during pregnancy	1	1	1	PartPOS	both	OnART	0	1	1	6	below 8 weeks	0
1031	2	4	3	b4pregnancy	1	1	1	PartPOS	both	OnART	0	1	1	6	below 8 weeks	0
1032	2	4	3	during pregnancy	1	1	1	PartPOS	both	stopped	>=2days	1	1	23	0	0
1033	2	4	3	during pregnancy	1	0	2	PartSTUNKNOWN	bothNONdisclosure	OnART	0	1	1	14	1	0
1034	2	4	3	b4pregnancy	1	1	2	PartSTUNKNOWN	one discl (mother)	OnART	0	1	1	14	1	0
1035	2	4	3	b4pregnancy	1	1	1	PartNEG	both	OnART	0	1	1	22	1	0
1036	2	4	3	b4pregnancy	1	1	1	PartPOS	both	OnART	0	1	1	14	1	0
1037	2	3	2	during pregnancy	1	1	2	PartSTUNKNOWN	one discl (mother)	OnART	0	1	1	12	1	0
1038	2	4	3	during pregnancy	1	1	1	PartPOS	both	OnART	0	1	1	7	below 8 weeks	0
1039	2	4	3	b4pregnancy	1	1	1	PartPOS	both	OnART	0	1	1	19	1	0
1040	2	2	1	during pregnancy	1	1	2	PartSTUNKNOWN	one discl (mother)	OnART	0	1	1	6	below 8 weeks	0
1041	2	4	3	during pregnancy	1	1	1	PartNEG	both	OnART	1 day	1	1	6	below 8 weeks	1
1042	2	4	3	b4pregnancy	1	1	1	PartPOS	both	OnART	0	2	1	5	below 8 weeks	0
1043	2	4	3	b4pregnancy	1	1	2	PartSTUNKNOWN	one discl (mother)	OnART	0	1	1	6	below 8 weeks	0
1044	2	2	2	b4pregnancy	1	1	2	PartSTUNKNOWN	one discl (mother)	OnART	0	2	1	5	below 8 weeks	0
1045	2	4	3	b4pregnancy	1	1	1	PartPOS	both	OnART	0	1	1	6	below 8 weeks	0
1046	2	4	3	b4pregnancy	1	1	1	PartPOS	both	OnART	>=2days	1	1	5	below 8 weeks	0
1047	2	2	2	during pregnancy	1	1	1	PartNEG	both	OnART	1 day	1	1	8	0	0
1048	2	2	1	during pregnancy	1	1	1	PartPOS	both	stopped	Blank	2	1	17	1	0
1049	2	3	3	b4pregnancy	1	1	1	PartPOS	both	OnART	0	1	1	19	1	0
1050	2	3	3	during pregnancy	1	1	1	PartNEG	both	OnART	0	1	1	9	0	0
1051	2	4	3	during pregnancy	1	1	1	PartNEG	both	OnART	1 day	1	1	4	below 8 weeks	0
1052	2	4	2	b4pregnancy	1	1	1	PartPOS	both	OnART	0	1	1	6	below 8 weeks	0
1053	2	4	3	b4pregnancy	1	1	1	PartPOS	both	OnART	0	1	1	6	below 8 weeks	1
1054	2	4	1	b4pregnancy	1	1	1	PartNEG	both	OnART	1 day	2	1	8	1	0
1055	2	4	3	b4pregnancy	1	1	1	PartPOS	both	OnART	0	1	1	5	below 8 weeks	0
1056	2	4	3	during pregnancy	1	1	1	PartPOS	both	OnART	1 day	1	1	7	below 8 weeks	0
1057	2	4	2	during pregnancy	1	1	1	PartNEG	both	OnART	>=2days	1	1	21	0	0
1058	2	4	3	b4pregnancy	1	1	1	PartNEG	both	OnART	0	2	1	6	below 8 weeks	0
1059	2	4	3	b4pregnancy	1	1	1	PartPOS	both	OnART	0	1	1	6	below 8 weeks	0
1060	2	4	3	during pregnancy	1	1	1	PartPOS	both	OnART	0	1	1	13	0	0
1061	2	2	2	during pregnancy	1	1	1	PartPOS	both	OnART	>=2days	1	1	16	0	0
1062	2	4	3	during pregnancy	1	1	1	PartPOS	both	unknown	Blank	1	1	22	0	0
1063	2	4	3	postpartum	1	1	1	PartNEG	both	unknown	Blank	3	0	10	0	0
1064	2	2	1	during pregnancy	1	1	1	PartPOS	both	OnART	0	1	1	25	1	0
1065	2	3	2	b4pregnancy	1	1	1	PartNEG	both	OnART	1 day	1	1	6	below 8 weeks	0
1066	2	2	1	during pregnancy	1	1	1	PartPOS	both	OnART	0	1	1	6	below 8 weeks	0
1067	2	4	3	during pregnancy	1	1	2	PartSTUNKNOWN	one discl (mother)	OnART	>=2days	1	1	12	0	0
1068	2	3	2	during pregnancy	1	0	2	PartSTUNKNOWN	bothNONdisclosure	OnART	0	2	1	5	below 8 weeks	0
1069	2	4	3	during pregnancy	1	1	1	PartPOS	both	OnART	0	1	1	6	below 8 weeks	0
1070	2	4	3	b4pregnancy	1	1	1	PartPOS	both	OnART	0	1	1	6	below 8 weeks	0
1071	2	4	3	b4pregnancy	1	1	1	PartNEG	both	OnART	0	1	1	8	0	0
1072	2	3	3	during pregnancy	1	1	1	PartPOS	both	OnART	>=2days	2	1	6	below 8 weeks	0
1073	2	4	3	b4pregnancy	1	1	1	PartPOS	both	OnART	0	1	1	5	below 8 weeks	0
1074	2	4	3	b4pregnancy	1	1	1	PartPOS	both	OnART	0	1	1	7	1	0
1075	2	4	3	b4pregnancy	1	1	2	PartSTUNKNOWN	one discl (mother)	OnART	0	2	1	4	below 8 weeks	0
1076	2	3	2	during pregnancy	1	1	1	PartNEG	both	OnART	1 day	1	1	6	1	0
1077	2	3	1	b4pregnancy	1	1	1	PartNEG	both	OnART	0	1	1	14	1	0
1078	2	2	2	during pregnancy	1	1	2	PartSTUNKNOWN	one discl (mother)	OnART	>=2days	2	1	5	below 8 weeks	0
1079	2	3	2	during pregnancy	1	1	1	PartPOS	both	OnART	0	1	1	24	1	0
1080	2	3	3	b4pregnancy	1	1	1	PartPOS	both	OnART	0	1	1	12	0	0
1081	2	2	2	during pregnancy	1	1	1	PartPOS	both	OnART	0	1	1	6	below 8 weeks	0
1082	2	4	3	during pregnancy	1	1	2	PartSTUNKNOWN	one discl (mother)	OnART	0	1	1	7	below 8 weeks	0
1083	2	4	2	b4pregnancy	1	1	1	PartPOS	both	OnART	0	1	1	15	1	0
1084	2	3	2	during pregnancy	1	1	1	PartPOS	both	OnART	0	1	1	19	1	0
1085	2	2	2	during pregnancy	1	1	1	PartNEG	both	OnART	0	1	1	22	1	0
1086	2	4	2	b4pregnancy	1	1	1	PartPOS	both	OnART	0	1	1	6	below 8 weeks	0
1087	2	3	2	during pregnancy	1	1	1	PartPOS	both	OnART	0	1	1	22	1	0
1088	2	4	3	during pregnancy	1	1	2	PartSTUNKNOWN	one discl (mother)	OnART	0	1	1	7	below 8 weeks	0
1089	2	4	3	b4pregnancy	1	1	1	PartNEG	both	OnART	0	1	1	10	1	0
1090	2	3	3	b4pregnancy	1	1	1	PartPOS	both	OnART	>=2days	1	1	20	1	0
1091	2	2	2	during pregnancy	1	1	1	PartPOS	both	OnART	0	1	1	18	0	0
1092	2	4	3	b4pregnancy	1	1	1	PartPOS	both	OnART	0	1	1	19	1	0
1093	2	4	3	b4pregnancy	1	1	1	PartPOS	both	OnART	0	1	1	6	below 8 weeks	0
1094	2	3	1	during pregnancy	1	1	1	PartNEG	both	OnART	0	1	1	15	1	0
1095	2	2	2	during pregnancy	1	1	1	PartPOS	both	OnART	0	1	1	17	0	0
1096	2	4	3	during pregnancy	1	1	1	PartPOS	both	OnART	0	1	1	6	below 8 weeks	0
1097	2	4	3	b4pregnancy	1	1	1	PartPOS	both	OnART	0	1	1	14	0	0
1098	2	4	3	during pregnancy	1	1	1	PartPOS	both	OnART	>=2days	1	1	7	below 8 weeks	0
1099	2	4	3	b4pregnancy	1	1	1	PartPOS	both	OnART	0	2	1	6	below 8 weeks	0
1100	2	4	3	b4pregnancy	1	1	1	PartPOS	both	OnART	0	1	1	9	0	0
1101	2	4	3	b4pregnancy	1	1	1	PartNEG	both	OnART	0	1	1	11	0	0
1102	2	#NULL!	2	during pregnancy	1	1	1	PartPOS	both	OnART	0	1	1	19	1	0
1103	2	4	3	b4pregnancy	1	1	1	PartPOS	both	OnART	0	1	1	5	below 8 weeks	0
1104	2	4	2	b4pregnancy	1	1	1	PartPOS	both	OnART	0	2	1	6	below 8 weeks	0
1105	2	4	2	b4pregnancy	1	1	1	PartNEG	both	OnART	0	1	1	6	below 8 weeks	0
1106	2	3	2	during pregnancy	1	1	1	PartPOS	both	OnART	0	1	1	6	below 8 weeks	0
1107	2	2	1	b4pregnancy	1	1	1	PartPOS	both	OnART	0	2	1	5	below 8 weeks	0
1108	2	4	3	b4pregnancy	1	1	1	PartNEG	both	OnART	0	1	1	12	0	0
1109	2	4	3	b4pregnancy	1	1	1	PartNEG	both	OnART	0	1	1	7	below 8 weeks	0
1110	2	3	3	during pregnancy	1	1	2	PartSTUNKNOWN	one discl (mother)	OnART	0	1	1	12	1	0
1111	2	4	2	during pregnancy	1	1	1	PartNEG	both	OnART	0	1	1	7	below 8 weeks	0
1112	2	4	3	b4pregnancy	1	1	1	PartPOS	both	OnART	0	1	1	5	below 8 weeks	0
1113	2	1	1	during pregnancy	1	1	1	PartPOS	both	OnART	0	2	1	19	0	1
1114	2	2	2	during pregnancy	1	1	1	PartNEG	both	OnART	0	1	1	6	below 8 weeks	0
1115	2	4	3	b4pregnancy	1	1	1	PartNEG	both	OnART	0	1	1	7	below 8 weeks	0
1116	2	4	3	b4pregnancy	1	1	1	PartNEG	both	OnART	0	1	1	6	below 8 weeks	0
1117	2	2	2	during pregnancy	1	1	1	PartPOS	both	OnART	0	1	1	8	0	0
1118	2	3	3	b4pregnancy	1	1	1	PartNEG	both	OnART	0	1	1	7	below 8 weeks	0
1119	2	3	1	b4pregnancy	1	1	1	PartPOS	both	OnART	0	1	1	10	0	0
1120	2	4	3	b4pregnancy	1	1	1	PartPOS	both	OnART	0	1	1	9	1	0
1121	2	4	3	b4pregnancy	1	1	1	PartPOS	both	OnART	0	3	0	9	0	0
1122	2	4	3	b4pregnancy	1	1	1	PartPOS	both	OnART	0	1	1	7	below 8 weeks	0
1123	2	3	2	b4pregnancy	1	1	1	PartPOS	both	OnART	0	1	1	10	0	0
1124	2	2	2	b4pregnancy	1	1	1	PartPOS	both	OnART	0	1	1	8	0	0
1125	2	4	3	b4pregnancy	1	1	1	PartPOS	both	OnART	0	1	1	6	below 8 weeks	0
1126	2	3	2	b4pregnancy	1	1	1	PartPOS	both	OnART	0	1	1	11	0	0
1127	2	4	2	during pregnancy	1	1	1	PartNEG	both	OnART	0	1	1	8	0	0
1128	2	4	2	b4pregnancy	1	1	1	PartPOS	both	OnART	0	1	1	16	1	0
1129	2	4	2	b4pregnancy	1	1	1	PartPOS	both	OnART	0	1	1	18	1	0
1130	2	3	2	during pregnancy	1	1	1	PartPOS	both	OnART	0	1	1	19	1	0
1131	2	4	2	b4pregnancy	1	1	1	PartPOS	both	OnART	0	1	1	6	below 8 weeks	0
1132	2	3	3	during pregnancy	1	1	1	PartPOS	both	OnART	0	3	0	7	below 8 weeks	0
1133	2	3	3	during pregnancy	1	1	1	PartNEG	both	OnART	>=2days	1	1	6	below 8 weeks	0
1134	2	3	2	during pregnancy	1	1	1	PartPOS	both	OnART	0	1	1	7	below 8 weeks	0
1135	2	3	2	during pregnancy	1	1	1	PartPOS	both	OnART	0	1	1	12	1	0
1136	2	4	3	during pregnancy	1	1	1	PartNEG	both	OnART	0	1	1	11	1	1
1137	2	3	2	during pregnancy	1	1	2	PartSTUNKNOWN	one discl (mother)	OnART	1 day	1	1	4	below 8 weeks	0
1138	2	4	3	b4pregnancy	1	1	1	PartPOS	both	OnART	0	3	0	6	below 8 weeks	0
1139	2	4	3	b4pregnancy	1	1	1	PartPOS	both	OnART	0	1	1	7	below 8 weeks	0
1140	2	4	3	during pregnancy	1	1	1	PartPOS	both	OnART	>=2days	1	1	11	0	0
1141	2	4	3	during pregnancy	1	0	2	PartSTUNKNOWN	bothNONdisclosure	OnART	0	1	1	6	below 8 weeks	0
1142	2	4	3	b4pregnancy	1	1	1	PartPOS	both	OnART	0	1	1	8	0	0
1143	2	3	2	b4pregnancy	1	1	1	PartPOS	both	OnART	0	1	1	24	1	1
1144	2	3	2	during pregnancy	1	1	2	PartSTUNKNOWN	one discl (mother)	OnART	0	1	1	16	0	0
1145	2	3	2	during pregnancy	1	1	1	PartPOS	both	OnART	0	1	1	7	below 8 weeks	0
1146	2	3	3	during pregnancy	1	1	1	PartNEG	both	OnART	>=2days	1	1	8	0	0
1147	2	4	3	b4pregnancy	1	1	1	PartPOS	both	OnART	0	1	1	7	below 8 weeks	0
1148	2	1	1	during pregnancy	1	1	1	PartPOS	both	OnART	0	1	1	7	below 8 weeks	0
1149	2	4	3	b4pregnancy	1	1	1	PartPOS	both	OnART	0	1	1	6	below 8 weeks	0
1150	2	2	3	b4pregnancy	1	1	2	PartSTUNKNOWN	one discl (mother)	OnART	0	1	1	7	below 8 weeks	0
1151	2	4	3	b4pregnancy	1	1	1	PartNEG	both	OnART	0	1	1	7	below 8 weeks	0
1152	2	2	3	b4pregnancy	1	1	1	PartNEG	both	OnART	0	1	1	6	below 8 weeks	0
1153	2	4	3	b4pregnancy	1	1	1	PartPOS	both	OnART	0	3	0	13	0	0
1154	2	1	1	during pregnancy	1	1	1	PartPOS	both	OnART	0	1	1	5	below 8 weeks	0
1155	2	1	1	during pregnancy	1	1	1	PartPOS	both	OnART	0	1	1	10	0	0
1156	2	4	3	during pregnancy	1	1	1	PartNEG	both	OnART	0	1	1	4	below 8 weeks	0
1157	2	3	2	during pregnancy	1	1	2	PartSTUNKNOWN	one discl (mother)	OnART	0	1	1	10	1	0
1158	2	2	1	during pregnancy	1	1	1	PartNEG	both	OnART	0	1	1	16	1	0
1159	2	4	3	b4pregnancy	1	1	1	PartPOS	both	OnART	0	1	1	11	1	0
1160	2	3	2	during pregnancy	1	1	1	PartNEG	both	OnART	1 day	1	1	8	0	0
1161	2	3	2	b4pregnancy	1	1	1	PartPOS	both	OnART	0	2	1	4	below 8 weeks	0
1162	2	4	2	b4pregnancy	1	1	1	PartPOS	both	OnART	0	1	1	23	1	0
1163	2	3	2	during pregnancy	1	1	1	PartPOS	both	OnART	0	3	0	6	below 8 weeks	0
1164	2	2	2	during pregnancy	1	1	2	PartSTUNKNOWN	one discl (mother)	OnART	0	2	1	5	below 8 weeks	0
1165	2	4	3	b4pregnancy	1	1	2	PartSTUNKNOWN	one discl (mother)	OnART	0	1	1	7	below 8 weeks	0
1166	2	2	2	during pregnancy	1	1	1	PartPOS	both	OnART	0	1	1	6	below 8 weeks	0
1167	2	4	3	during pregnancy	1	1	1	PartPOS	both	OnART	0	1	1	6	below 8 weeks	0
1168	2	3	3	during pregnancy	1	1	1	PartPOS	both	OnART	Blank	1	1	10	0	0
1169	2	2	2	during pregnancy	1	1	1	PartPOS	both	OnART	0	3	0	7	below 8 weeks	0
1170	2	2	2	during pregnancy	1	1	1	PartNEG	both	OnART	0	1	1	7	below 8 weeks	0
1171	2	2	2	b4pregnancy	1	1	1	PartNEG	both	OnART	1 day	1	1	13	0	0
1172	2	4	3	during pregnancy	1	1	1	PartPOS	both	OnART	0	1	1	6	below 8 weeks	0
1173	2	2	1	during pregnancy	1	1	1	PartPOS	both	OnART	0	1	1	6	below 8 weeks	0
1174	2	4	3	during pregnancy	1	1	1	PartPOS	both	OnART	0	1	1	7	below 8 weeks	0
1175	2	2	2	during pregnancy	1	1	1	PartPOS	both	OnART	>=2days	1	1	7	below 8 weeks	0
1176	2	1	1	during pregnancy	1	1	2	PartSTUNKNOWN	one discl (mother)	OnART	1 day	1	1	7	below 8 weeks	0
1177	2	4	3	b4pregnancy	1	1	1	PartNEG	both	OnART	0	2	1	4	below 8 weeks	0
1178	2	4	3	b4pregnancy	1	1	1	PartPOS	both	OnART	1 day	1	1	6	below 8 weeks	0
1179	2	4	3	b4pregnancy	1	1	1	PartNEG	both	OnART	0	1	1	5	below 8 weeks	0
1180	2	4	2	b4pregnancy	1	1	1	PartPOS	both	OnART	0	1	1	20	1	0
1181	2	3	2	during pregnancy	1	1	1	PartPOS	both	OnART	0	1	1	5	below 8 weeks	0
1182	2	4	2	during pregnancy	1	1	2	PartSTUNKNOWN	one discl (mother)	OnART	0	1	1	10	0	1
1183	2	4	3	during pregnancy	1	1	2	PartSTUNKNOWN	one discl (mother)	OnART	0	2	1	4	below 8 weeks	0
1184	2	3	3	b4pregnancy	1	1	1	PartPOS	both	OnART	0	1	1	7	below 8 weeks	0
1185	2	4	3	during pregnancy	1	1	1	PartPOS	both	OnART	0	1	1	6	below 8 weeks	0
1186	2	4	3	b4pregnancy	1	1	1	PartNEG	both	OnART	0	1	1	7	below 8 weeks	0
1187	2	2	2	during pregnancy	1	1	1	PartPOS	both	OnART	0	1	1	8	0	0
1188	2	4	3	b4pregnancy	1	1	1	PartPOS	both	OnART	0	1	1	6	below 8 weeks	0
1189	2	3	2	b4pregnancy	1	1	1	PartPOS	both	OnART	0	1	1	10	0	0
1190	2	1	2	during pregnancy	1	1	1	PartPOS	both	OnART	0	1	1	21	1	0
1191	2	2	2	during pregnancy	1	1	1	PartNEG	both	not started	Blank	1	1	7	below 8 weeks	0
1192	2	2	2	during pregnancy	1	1	1	PartNEG	both	OnART	>=2days	1	1	20	1	0
1193	2	3	2	during pregnancy	1	1	2	PartSTUNKNOWN	one discl (mother)	OnART	0	1	1	20	1	0
1194	2	3	3	during pregnancy	1	0	1	PartNEG	one discl (partner)	OnART	0	1	1	6	below 8 weeks	1
1195	2	3	3	during pregnancy	1	1	1	PartPOS	both	OnART	0	1	1	6	below 8 weeks	0
1196	2	4	3	during pregnancy	1	1	1	PartPOS	both	OnART	0	1	1	6	below 8 weeks	0
1197	2	1	2	during pregnancy	1	1	1	PartPOS	both	OnART	0	1	1	4	below 8 weeks	0
1198	2	4	3	b4pregnancy	1	1	2	PartSTUNKNOWN	one discl (mother)	OnART	0	1	1	11	1	0
1199	2	3	3	during pregnancy	1	1	1	PartNEG	both	OnART	0	1	1	14	0	0
1200	2	3	2	during pregnancy	1	1	1	PartNEG	both	OnART	0	1	1	5	below 8 weeks	0
1201	2	1	2	during pregnancy	1	1	2	PartSTUNKNOWN	one discl (mother)	OnART	0	1	1	13	0	0
1202	2	3	2	during pregnancy	1	1	1	PartPOS	both	OnART	0	1	1	16	1	0
1203	2	4	3	during pregnancy	1	1	1	PartNEG	both	OnART	0	1	1	16	0	0
1204	2	4	2	during pregnancy	1	1	2	PartSTUNKNOWN	one discl (mother)	OnART	>=2days	1	1	8	0	0
1205	2	4	3	during pregnancy	1	0	2	PartSTUNKNOWN	bothNONdisclosure	OnART	>=2days	1	1	7	below 8 weeks	0
1206	2	4	3	during pregnancy	1	1	1	PartPOS	both	OnART	0	1	1	6	below 8 weeks	0
1207	2	2	1	during pregnancy	1	1	1	PartNEG	both	OnART	0	1	1	6	below 8 weeks	0
1208	2	4	3	b4pregnancy	1	1	1	PartPOS	both	OnART	0	1	1	8	0	0
1209	2	4	2	b4pregnancy	1	1	1	PartPOS	both	OnART	0	1	1	6	below 8 weeks	0
1210	2	4	3	during pregnancy	1	1	1	PartPOS	both	OnART	1 day	1	1	5	below 8 weeks	0
1211	2	3	3	during pregnancy	1	1	1	PartPOS	both	OnART	0	1	1	14	0	0
1212	2	4	3	during pregnancy	1	1	1	PartPOS	both	OnART	1 day	1	1	7	below 8 weeks	0
1213	2	3	3	b4pregnancy	1	1	1	PartNEG	both	OnART	0	1	1	5	below 8 weeks	0
1214	2	4	3	b4pregnancy	1	1	1	PartPOS	both	OnART	0	1	1	9	0	0
1215	2	3	2	during pregnancy	1	1	2	PartSTUNKNOWN	one discl (mother)	OnART	0	1	1	14	0	0
1216	2	4	2	b4pregnancy	1	1	1	PartPOS	both	unknown	Blank	3	0	11	0	0
1217	2	4	3	postpartum	1	1	1	PartPOS	both	OnART	0	3	0	15	0	0
1218	2	4	2	during pregnancy	1	1	1	PartPOS	both	unknown	0	1	1	25	0	0
1219	2	3	3	b4pregnancy	1	1	1	PartPOS	both	OnART	0	1	1	11	0	0
1220	2	4	2	b4pregnancy	1	1	1	PartPOS	both	OnART	0	1	1	9	0	0
1221	2	4	3	b4pregnancy	1	1	1	PartNEG	both	OnART	1 day	3	0	6	below 8 weeks	0
1222	2	2	2	b4pregnancy	1	1	2	PartSTUNKNOWN	one discl (mother)	OnART	0	1	1	6	below 8 weeks	0
1223	2	4	2	b4pregnancy	1	1	1	PartNEG	both	OnART	0	1	1	6	below 8 weeks	0
1224	2	3	2	b4pregnancy	1	1	1	PartNEG	both	OnART	0	1	1	8	0	0
1225	2	2	2	b4pregnancy	1	1	1	PartPOS	both	OnART	0	1	1	5	below 8 weeks	0
1226	2	4	3	b4pregnancy	1	1	1	PartPOS	both	OnART	0	3	0	7	below 8 weeks	0
1227	2	4	3	b4pregnancy	1	1	2	PartSTUNKNOWN	one discl (mother)	OnART	0	1	1	12	0	0
1228	2	4	3	during pregnancy	1	1	1	PartPOS	both	OnART	0	3	0	19	0	1
1229	2	4	2	b4pregnancy	1	1	1	PartNEG	both	OnART	>=2days	1	1	6	below 8 weeks	0
1230	2	4	3	during pregnancy	1	1	2	PartSTUNKNOWN	one discl (mother)	not started	Blank	3	0	17	0	0
1231	2	1	1	during pregnancy	1	1	1	PartPOS	both	OnART	Blank	1	1	14	0	0
1232	2	3	1	b4pregnancy	1	1	1	PartNEG	both	OnART	0	1	1	16	1	0
1233	2	4	3	b4pregnancy	1	1	1	PartNEG	both	OnART	0	1	1	6	below 8 weeks	0
1234	2	4	3	b4pregnancy	1	1	1	PartPOS	both	OnART	0	1	1	9	0	0
1235	2	3	1	during pregnancy	1	1	2	PartSTUNKNOWN	one discl (mother)	OnART	>=2days	3	0	6	below 8 weeks	0
1236	2	4	3	during pregnancy	1	1	1	PartPOS	both	OnART	0	1	1	17	0	0
1237	2	4	3	b4pregnancy	1	1	1	PartPOS	both	OnART	0	1	1	6	below 8 weeks	0
1238	2	4	3	b4pregnancy	1	1	1	PartPOS	both	OnART	0	1	1	4	below 8 weeks	0
1239	2	3	3	b4pregnancy	1	1	1	PartNEG	both	OnART	0	3	0	13	0	0
1240	2	4	3	b4pregnancy	1	1	1	PartNEG	both	OnART	0	1	1	7	below 8 weeks	0
1241	2	4	2	during pregnancy	1	1	1	PartPOS	both	OnART	1 day	1	1	7	below 8 weeks	0
1242	2	4	2	during pregnancy	1	1	1	PartPOS	both	OnART	0	3	0	11	0	0
1243	2	4	3	during pregnancy	1	1	1	PartPOS	both	OnART	0	1	1	12	1	0
1244	2	2	2	during pregnancy	1	1	1	PartPOS	both	OnART	>=2days	3	0	19	0	1
1245	2	3	2	b4pregnancy	1	1	1	PartPOS	both	OnART	0	1	1	7	below 8 weeks	0
1246	2	4	3	during pregnancy	1	1	2	PartSTUNKNOWN	one discl (mother)	unknown	Blank	3	0	7	below 8 weeks	0
1247	2	2	1	b4pregnancy	1	1	2	PartSTUNKNOWN	one discl (mother)	OnART	0	1	1	6	below 8 weeks	0
1248	2	4	3	b4pregnancy	1	1	1	PartPOS	both	OnART	>=2days	1	1	16	0	0
1249	2	4	2	b4pregnancy	1	1	1	PartPOS	both	OnART	>=2days	1	1	8	0	0
1250	2	3	2	during pregnancy	1	1	1	PartPOS	both	OnART	0	1	1	17	1	0
1251	2	4	3	b4pregnancy	1	1	1	PartPOS	both	OnART	1 day	2	1	7	below 8 weeks	0
1252	2	3	2	during pregnancy	1	0	2	PartSTUNKNOWN	bothNONdisclosure	OnART	0	2	1	21	1	0
1253	2	4	3	b4pregnancy	1	1	1	PartPOS	both	OnART	0	1	1	7	below 8 weeks	0
1254	2	4	3	b4pregnancy	1	1	1	PartPOS	both	OnART	0	1	1	21	1	0
1255	2	2	2	during pregnancy	1	1	2	PartSTUNKNOWN	one discl (mother)	OnART	1 day	1	1	18	1	0
1256	2	4	3	b4pregnancy	1	1	1	PartNEG	both	OnART	0	1	1	13	1	0
1257	2	3	2	during pregnancy	1	1	1	PartNEG	both	not started	Blank	1	1	10	0	0
1258	2	3	2	b4pregnancy	1	1	1	PartPOS	both	OnART	0	1	1	6	below 8 weeks	0
1259	2	3	2	b4pregnancy	1	1	1	PartPOS	both	OnART	0	1	1	17	0	0
1260	2	4	3	b4pregnancy	1	1	1	PartPOS	both	OnART	0	2	1	4	below 8 weeks	0
1261	2	3	2	during pregnancy	1	0	2	PartSTUNKNOWN	bothNONdisclosure	OnART	0	1	1	11	1	0
1262	2	4	3	b4pregnancy	1	1	1	PartPOS	both	OnART	0	1	1	15	1	0
1263	2	2	1	during pregnancy	1	1	1	PartNEG	both	OnART	0	1	1	10	1	0
1264	2	2	2	b4pregnancy	1	1	1	PartPOS	both	OnART	0	1	1	7	below 8 weeks	0
1265	2	4	3	b4pregnancy	1	1	1	PartPOS	both	OnART	0	1	1	10	0	0
1266	2	4	3	during pregnancy	1	1	1	PartPOS	both	OnART	0	1	1	11	0	0
1267	2	4	3	b4pregnancy	1	1	1	PartPOS	both	OnART	0	1	1	7	below 8 weeks	0
1268	2	4	3	b4pregnancy	1	1	1	PartPOS	both	OnART	0	1	1	5	below 8 weeks	0
1269	2	4	2	b4pregnancy	1	1	1	PartPOS	both	OnART	0	1	1	5	below 8 weeks	0
1270	2	4	2	b4pregnancy	1	1	2	PartSTUNKNOWN	one discl (mother)	OnART	0	1	1	7	below 8 weeks	0
1271	2	4	3	b4pregnancy	1	1	1	PartPOS	both	OnART	0	1	1	20	1	0
1272	2	4	3	b4pregnancy	1	1	1	PartPOS	both	OnART	>=2days	1	1	17	0	0
1273	2	4	3	b4pregnancy	1	1	2	PartSTUNKNOWN	one discl (mother)	OnART	0	1	1	6	below 8 weeks	0
1274	2	4	3	b4pregnancy	1	0	2	PartSTUNKNOWN	bothNONdisclosure	OnART	0	1	1	5	below 8 weeks	0
1275	2	3	2	during pregnancy	1	1	1	PartPOS	both	OnART	0	1	1	7	below 8 weeks	0
1276	2	4	3	b4pregnancy	1	1	2	PartSTUNKNOWN	one discl (mother)	OnART	0	1	1	6	below 8 weeks	0
1277	2	4	1	b4pregnancy	1	1	1	PartNEG	both	OnART	0	1	1	6	below 8 weeks	0
1278	2	4	3	during pregnancy	1	1	1	PartPOS	both	OnART	0	1	1	14	1	0
1279	2	4	3	b4pregnancy	1	1	1	PartPOS	both	OnART	0	1	1	6	below 8 weeks	0
1280	2	4	2	during pregnancy	1	1	1	PartNEG	both	OnART	>=2days	1	1	19	0	0
1281	2	1	1	during pregnancy	1	1	1	PartNEG	both	OnART	0	1	1	10	1	0
1282	2	4	3	b4pregnancy	1	1	2	PartSTUNKNOWN	one discl (mother)	OnART	0	1	1	12	1	0
1283	2	3	2	during pregnancy	1	1	2	PartSTUNKNOWN	one discl (mother)	OnART	0	1	1	11	1	0
1284	2	4	3	during pregnancy	1	1	1	PartPOS	both	OnART	0	1	1	11	0	0
1285	2	4	2	b4pregnancy	1	1	1	PartNEG	both	OnART	0	1	1	6	below 8 weeks	0
1286	2	4	2	during pregnancy	1	0	2	PartSTUNKNOWN	bothNONdisclosure	OnART	0	1	1	7	below 8 weeks	0
1287	2	4	3	b4pregnancy	1	1	1	PartPOS	both	OnART	0	1	1	7	below 8 weeks	0
1288	2	3	2	during pregnancy	1	1	1	PartPOS	both	OnART	>=2days	1	1	19	1	0
1289	2	3	2	b4pregnancy	1	1	1	PartNEG	both	OnART	0	1	1	11	1	0
1290	2	3	2	during pregnancy	1	1	1	PartPOS	both	OnART	>=2days	1	1	6	below 8 weeks	0
1291	2	2	2	during pregnancy	1	1	1	PartPOS	both	OnART	0	1	1	11	0	0
1292	2	2	2	during pregnancy	1	1	1	PartNEG	both	OnART	0	1	1	10	1	0
1293	2	3	2	b4pregnancy	1	0	2	PartSTUNKNOWN	bothNONdisclosure	OnART	0	1	1	7	below 8 weeks	0
1294	2	3	3	during pregnancy	1	1	1	PartPOS	both	OnART	0	1	1	23	1	0
1295	2	2	1	during pregnancy	1	1	1	PartNEG	both	OnART	>=2days	1	1	5	below 8 weeks	0
1296	2	1	2	during pregnancy	1	1	1	PartNEG	both	OnART	0	1	1	7	below 8 weeks	0
1297	2	4	3	b4pregnancy	1	1	1	PartPOS	both	OnART	0	1	1	7	below 8 weeks	0
1298	2	3	2	during pregnancy	1	1	1	PartPOS	both	OnART	0	1	1	10	1	0
1299	2	4	2	b4pregnancy	1	1	1	PartNEG	both	OnART	0	1	1	7	below 8 weeks	0
1300	2	3	3	during pregnancy	1	1	1	PartNEG	both	OnART	>=2days	1	1	12	1	0
1301	2	2	2	during pregnancy	1	1	1	PartPOS	both	OnART	0	1	1	16	1	0
1302	2	4	3	b4pregnancy	1	1	1	PartPOS	both	OnART	0	1	1	9	1	0
1303	2	4	3	during pregnancy	1	1	2	PartSTUNKNOWN	one discl (mother)	OnART	>=2days	1	1	25	1	0
1304	2	3	2	during pregnancy	1	0	2	PartSTUNKNOWN	bothNONdisclosure	OnART	0	1	1	7	below 8 weeks	0
1305	2	4	3	b4pregnancy	1	1	1	PartNEG	both	OnART	0	1	1	14	1	0
1306	2	4	2	during pregnancy	1	1	1	PartPOS	both	OnART	1 day	1	1	6	below 8 weeks	0
1307	2	3	2	during pregnancy	1	1	1	PartPOS	both	OnART	0	1	1	23	1	0
1308	2	4	3	postpartum	1	1	1	PartPOS	both	OnART	0	1	1	15	0	0
1309	2	4	2	b4pregnancy	1	1	1	PartPOS	both	OnART	0	1	1	7	below 8 weeks	0
1310	2	3	2	during pregnancy	1	1	1	PartPOS	both	OnART	0	2	1	12	0	1
1311	2	1	2	b4pregnancy	1	0	2	PartSTUNKNOWN	bothNONdisclosure	OnART	>=2days	1	1	9	0	0
1312	2	4	3	b4pregnancy	1	1	1	PartPOS	both	OnART	0	2	1	4	below 8 weeks	0
1313	2	2	2	postpartum	1	0	2	PartSTUNKNOWN	bothNONdisclosure	OnART	0	3	0	15	0	1
1314	2	4	3	b4pregnancy	1	1	1	PartPOS	both	OnART	0	1	1	22	1	0
1315	2	4	3	b4pregnancy	1	0	2	PartSTUNKNOWN	bothNONdisclosure	OnART	>=2days	1	1	14	0	0
1316	2	2	2	postpartum	1	0	2	PartSTUNKNOWN	bothNONdisclosure	unknown	Blank	3	0	6	below 8 weeks	0
1317	2	4	3	b4pregnancy	1	1	1	PartPOS	both	OnART	0	1	1	6	below 8 weeks	0
1318	2	4	2	b4pregnancy	1	1	1	PartPOS	both	OnART	0	1	1	6	below 8 weeks	0
1319	2	4	2	during pregnancy	1	1	1	PartNEG	both	OnART	0	1	1	10	1	0
1320	2	4	3	b4pregnancy	1	1	1	PartNEG	both	OnART	1 day	1	1	6	below 8 weeks	0
1321	2	4	3	postpartum	1	1	1	PartPOS	both	OnART	1 day	1	1	6	below 8 weeks	0
1322	2	#NULL!	#NULL!	during pregnancy	1	0	2	PartSTUNKNOWN	bothNONdisclosure	OnART	0	1	1	6	below 8 weeks	0
1323	2	4	3	b4pregnancy	1	1	1	PartPOS	both	OnART	>=2days	1	1	6	below 8 weeks	0
1324	2	3	2	during pregnancy	1	1	1	PartPOS	both	OnART	0	1	1	7	below 8 weeks	0
1325	2	4	3	b4pregnancy	1	1	1	PartPOS	both	OnART	0	1	1	6	below 8 weeks	0
1326	2	2	2	during pregnancy	1	1	1	PartPOS	both	OnART	>=2days	1	1	10	0	0
1327	2	4	2	during pregnancy	1	1	1	PartPOS	both	OnART	0	1	1	6	below 8 weeks	0
1328	2	2	2	during pregnancy	1	1	1	PartPOS	both	OnART	0	1	1	11	1	0
1329	2	2	2	during pregnancy	1	1	2	PartSTUNKNOWN	one discl (mother)	OnART	>=2days	1	1	16	0	0
1330	2	2	2	during pregnancy	1	1	1	PartPOS	both	OnART	1 day	1	1	6	below 8 weeks	0
1331	2	3	1	b4pregnancy	1	1	1	PartPOS	both	OnART	0	1	1	10	1	0
1332	2	4	2	b4pregnancy	1	1	1	PartPOS	both	OnART	0	1	1	6	below 8 weeks	0
1333	2	1	1	during pregnancy	1	1	1	PartNEG	both	OnART	0	1	1	6	below 8 weeks	0
1334	2	4	3	b4pregnancy	1	1	1	PartPOS	both	OnART	0	1	1	15	1	0
1335	2	4	2	during pregnancy	1	1	1	PartPOS	both	OnART	>=2days	1	1	8	0	0
1336	2	3	3	during pregnancy	1	1	1	PartPOS	both	OnART	>=2days	1	1	10	0	0
1337	2	3	2	b4pregnancy	1	1	1	PartPOS	both	OnART	>=2days	2	1	4	below 8 weeks	0
1338	2	2	2	during pregnancy	1	1	1	PartPOS	both	OnART	0	1	1	12	1	0
1339	2	4	3	b4pregnancy	1	1	1	PartNEG	both	OnART	0	1	1	14	1	0
1340	2	2	2	during pregnancy	1	1	1	PartPOS	both	OnART	0	1	1	7	below 8 weeks	0
1341	2	3	2	during pregnancy	1	0	2	PartSTUNKNOWN	bothNONdisclosure	OnART	0	1	1	18	1	0
1342	2	2	1	b4pregnancy	1	1	1	PartNEG	both	OnART	0	1	1	11	1	0
1343	2	4	2	b4pregnancy	1	1	1	PartPOS	both	OnART	0	1	1	11	1	0
1344	2	4	3	during pregnancy	1	1	1	PartPOS	both	OnART	0	1	1	20	1	0
1345	2	2	2	during pregnancy	1	1	1	PartNEG	both	OnART	>=2days	1	1	9	0	0
1346	2	3	3	during pregnancy	1	1	1	PartPOS	both	OnART	0	1	1	16	1	0
1347	2	2	1	b4pregnancy	1	1	1	PartPOS	both	OnART	0	1	1	16	1	0
1348	2	1	1	b4pregnancy	1	0	2	PartSTUNKNOWN	bothNONdisclosure	OnART	0	1	1	12	0	0
1349	2	4	2	b4pregnancy	1	1	2	PartSTUNKNOWN	one discl (mother)	OnART	0	1	1	17	1	0
1350	2	4	3	during pregnancy	1	1	2	PartSTUNKNOWN	one discl (mother)	OnART	0	1	1	12	0	0
1351	2	2	2	b4pregnancy	1	1	1	PartNEG	both	OnART	0	1	1	15	1	0
1352	2	4	3	b4pregnancy	1	1	1	PartPOS	both	OnART	0	2	1	10	1	0
1353	2	2	2	during pregnancy	1	1	1	PartNEG	both	OnART	0	1	1	7	1	0
1354	2	4	3	b4pregnancy	1	1	1	PartNEG	both	OnART	1 day	1	1	8	1	0
1355	2	2	2	during pregnancy	1	1	1	PartPOS	both	OnART	0	1	1	6	1	0
1356	2	3	2	during pregnancy	1	1	1	PartPOS	both	OnART	>=2days	1	1	14	1	0
1357	2	4	3	b4pregnancy	1	1	1	PartPOS	both	OnART	0	1	1	10	1	0
1358	2	3	3	during pregnancy	1	1	2	PartSTUNKNOWN	one discl (mother)	OnART	>=2days	1	1	11	1	0
1359	2	3	2	during pregnancy	1	0	2	PartSTUNKNOWN	bothNONdisclosure	OnART	0	1	1	13	1	0
1360	2	2	2	during pregnancy	1	1	1	PartPOS	both	OnART	>=2days	1	1	10	1	0
1361	2	4	2	b4pregnancy	1	1	1	PartPOS	both	OnART	>=2days	1	1	6	1	0
1362	2	2	1	during pregnancy	1	0	2	PartSTUNKNOWN	bothNONdisclosure	unknown	0	1	1	6	1	0
1363	2	4	3	b4pregnancy	1	1	1	PartPOS	both	OnART	>=2days	1	1	21	0	1
1364	2	4	2	b4pregnancy	1	1	1	PartNEG	both	OnART	0	1	1	10	1	0
1365	2	3	3	during pregnancy	1	1	1	PartNEG	both	OnART	0	1	1	6	below 8 weeks	0
1366	2	4	3	b4pregnancy	1	1	1	PartPOS	both	OnART	0	1	1	21	1	0
1367	2	2	2	during pregnancy	1	1	1	PartPOS	both	OnART	0	1	1	6	below 8 weeks	0
1368	2	4	3	b4pregnancy	1	1	2	PartSTUNKNOWN	one discl (mother)	OnART	0	1	1	6	below 8 weeks	0
1369	2	3	2	b4pregnancy	1	1	1	PartPOS	both	OnART	0	1	1	6	below 8 weeks	0
1370	2	2	2	during pregnancy	1	1	1	PartPOS	both	OnART	0	1	1	6	below 8 weeks	0
1371	2	1	1	during pregnancy	1	1	2	PartSTUNKNOWN	one discl (mother)	OnART	>=2days	1	1	6	below 8 weeks	0
1372	2	4	3	b4pregnancy	1	1	1	PartNEG	both	OnART	0	1	1	7	below 8 weeks	0
1373	2	3	2	during pregnancy	1	1	1	PartNEG	both	OnART	0	1	1	7	below 8 weeks	0
1374	2	4	3	b4pregnancy	1	1	2	PartSTUNKNOWN	one discl (mother)	OnART	0	1	1	6	below 8 weeks	0
1375	2	4	3	during pregnancy	1	1	1	PartPOS	both	unknown	1 day	1	1	6	below 8 weeks	0
1376	2	4	3	during pregnancy	1	1	2	PartSTUNKNOWN	one discl (mother)	OnART	0	1	1	7	below 8 weeks	0
1377	2	3	2	b4pregnancy	1	1	1	PartNEG	both	OnART	>=2days	1	1	9	0	0
1378	2	4	3	b4pregnancy	1	1	2	PartSTUNKNOWN	one discl (mother)	OnART	>=2days	1	1	13	1	0
1379	2	3	2	during pregnancy	1	1	1	PartPOS	both	OnART	0	1	1	10	0	0
1380	2	4	3	during pregnancy	1	1	1	PartPOS	both	OnART	0	1	1	7	below 8 weeks	0
1381	2	4	3	b4pregnancy	1	1	1	PartNEG	both	OnART	>=2days	1	1	19	0	0
1382	2	4	3	b4pregnancy	1	1	1	PartPOS	both	OnART	0	1	1	6	1	1
1383	2	2	2	during pregnancy	1	1	2	PartSTUNKNOWN	one discl (mother)	OnART	0	1	1	11	1	0
1384	2	4	3	b4pregnancy	1	1	1	PartPOS	both	OnART	0	1	1	4	below 8 weeks	0
1385	2	3	2	during pregnancy	1	1	1	PartPOS	both	OnART	0	1	1	6	below 8 weeks	0
1386	2	4	3	during pregnancy	1	1	1	PartPOS	both	OnART	0	1	1	15	1	0
1387	2	3	2	b4pregnancy	1	1	2	PartSTUNKNOWN	one discl (mother)	OnART	0	1	1	6	below 8 weeks	0
1388	2	4	2	b4pregnancy	1	1	1	PartPOS	both	OnART	0	1	1	8	0	0
1389	2	2	1	during pregnancy	1	1	1	PartPOS	both	OnART	0	1	1	6	below 8 weeks	0
1390	2	3	3	b4pregnancy	1	1	1	PartPOS	both	OnART	0	1	1	12	1	1
1391	2	4	3	during pregnancy	1	1	1	PartPOS	both	unknown	>=2days	1	1	10	1	0
1392	2	4	1	during pregnancy	1	1	1	PartPOS	both	OnART	0	1	1	20	0	0
1393	2	3	2	b4pregnancy	1	1	1	PartNEG	both	OnART	0	1	1	15	0	0
1394	2	1	1	b4pregnancy	1	0	2	PartSTUNKNOWN	bothNONdisclosure	OnART	>=2days	1	1	10	0	0
1395	2	3	2	during pregnancy	1	1	2	PartSTUNKNOWN	one discl (mother)	OnART	0	1	1	6	below 8 weeks	0
1396	2	4	3	b4pregnancy	1	1	1	PartNEG	both	OnART	0	1	1	17	1	0
1397	2	2	2	during pregnancy	1	1	1	PartNEG	both	OnART	1 day	1	1	5	below 8 weeks	0
1398	2	2	1	during pregnancy	1	1	1	PartPOS	both	OnART	>=2days	1	1	21	1	0
1399	2	4	3	b4pregnancy	1	1	2	PartSTUNKNOWN	one discl (mother)	OnART	0	1	1	6	below 8 weeks	0
1400	2	4	3	during pregnancy	1	1	1	PartPOS	both	OnART	>=2days	1	1	4	below 8 weeks	0
1401	2	4	3	during pregnancy	1	0	2	PartSTUNKNOWN	bothNONdisclosure	OnART	>=2days	1	1	10	1	0
1402	2	4	3	during pregnancy	1	1	2	PartSTUNKNOWN	one discl (mother)	OnART	0	1	1	7	1	0
1403	2	3	2	during pregnancy	1	1	2	PartSTUNKNOWN	one discl (mother)	OnART	1 day	2	1	5	below 8 weeks	0
1404	2	2	2	during pregnancy	1	1	1	PartPOS	both	OnART	0	1	1	11	0	1
1405	2	2	1	during pregnancy	1	1	1	PartNEG	both	OnART	0	1	1	8	0	0
1406	2	4	3	during pregnancy	1	1	1	PartPOS	both	OnART	0	1	1	21	0	0
1407	2	2	2	during pregnancy	1	1	1	PartPOS	both	OnART	>=2days	1	1	8	1	0
1408	2	4	3	during pregnancy	1	1	1	PartPOS	both	OnART	0	1	1	11	1	0
1409	2	4	3	b4pregnancy	1	1	2	PartSTUNKNOWN	one discl (mother)	OnART	0	1	1	19	1	0
1410	2	4	2	b4pregnancy	1	1	1	PartPOS	both	OnART	0	1	1	22	1	0
1411	2	2	2	during pregnancy	1	1	1	PartPOS	both	OnART	1 day	1	1	16	1	0
1412	2	3	1	during pregnancy	1	1	1	PartPOS	both	OnART	0	1	1	9	1	0
1413	2	3	2	b4pregnancy	1	1	1	PartPOS	both	OnART	>=2days	3	0	5	below 8 weeks	0
1414	2	4	3	b4pregnancy	1	0	2	PartSTUNKNOWN	bothNONdisclosure	OnART	0	1	1	10	1	0
1415	2	4	2	b4pregnancy	1	1	1	PartPOS	both	OnART	0	1	1	15	1	0
1416	2	3	2	b4pregnancy	1	1	1	PartNEG	both	OnART	0	1	1	7	below 8 weeks	0
1417	2	2	1	during pregnancy	1	1	1	PartPOS	both	OnART	>=2days	1	1	6	below 8 weeks	0
1418	2	2	1	during pregnancy	1	1	2	PartSTUNKNOWN	one discl (mother)	OnART	0	1	1	11	0	1
1419	2	2	2	b4pregnancy	1	1	1	PartPOS	both	OnART	0	1	1	6	below 8 weeks	0
1420	2	4	2	during pregnancy	1	1	2	PartSTUNKNOWN	one discl (mother)	OnART	0	1	1	18	1	0
1421	2	4	3	b4pregnancy	1	1	2	PartSTUNKNOWN	one discl (mother)	OnART	0	1	1	10	1	0
1422	2	4	3	during pregnancy	1	1	1	PartPOS	both	OnART	0	1	1	17	1	0
1423	2	4	2	during pregnancy	1	1	1	PartPOS	both	OnART	0	1	1	10	1	0
1424	2	3	2	during pregnancy	1	1	1	PartPOS	both	OnART	0	1	1	17	0	0
1425	2	4	3	postpartum	1	1	1	PartPOS	both	OnART	0	1	1	13	0	0
1426	2	3	3	b4pregnancy	1	1	1	PartNEG	both	OnART	0	1	1	11	1	0
1427	2	4	2	during pregnancy	1	1	1	PartPOS	both	OnART	0	1	1	11	1	0
1428	2	3	2	b4pregnancy	1	1	1	PartPOS	both	OnART	0	1	1	7	1	0
1429	2	4	3	b4pregnancy	1	1	1	PartNEG	both	OnART	0	1	1	6	below 8 weeks	0
1430	2	1	1	during pregnancy	1	1	1	PartPOS	both	OnART	1 day	1	1	5	below 8 weeks	0
1431	2	4	3	b4pregnancy	1	1	1	PartPOS	both	OnART	0	1	1	11	0	1
1432	2	3	3	during pregnancy	1	1	1	PartNEG	both	OnART	0	1	1	11	1	0
1433	2	2	1	postpartum	1	0	2	PartSTUNKNOWN	bothNONdisclosure	unknown	Blank	3	0	13	0	1
1434	2	2	2	during pregnancy	1	0	2	PartSTUNKNOWN	bothNONdisclosure	OnART	0	1	1	6	below 8 weeks	0
1435	2	4	3	b4pregnancy	1	1	1	PartPOS	both	OnART	0	1	1	8	1	0
1436	2	4	2	during pregnancy	1	0	2	PartSTUNKNOWN	bothNONdisclosure	OnART	0	1	1	13	1	0
1437	2	4	3	during pregnancy	1	1	2	PartSTUNKNOWN	one discl (mother)	OnART	0	1	1	11	1	0
1438	2	3	2	during pregnancy	1	1	1	PartPOS	both	OnART	0	1	1	6	below 8 weeks	0
1439	2	3	2	during pregnancy	1	1	1	PartPOS	both	OnART	0	1	1	9	0	0
1440	2	4	2	b4pregnancy	1	1	1	PartNEG	both	OnART	1 day	1	1	8	1	0
1441	2	4	3	b4pregnancy	1	1	2	PartSTUNKNOWN	one discl (mother)	OnART	0	1	1	20	1	0
1442	2	4	3	during pregnancy	1	1	1	PartNEG	both	OnART	0	1	1	4	below 8 weeks	0
1443	2	3	2	during pregnancy	1	1	1	PartPOS	both	OnART	0	1	1	4	below 8 weeks	0
1444	2	3	2	b4pregnancy	1	1	2	PartSTUNKNOWN	one discl (mother)	OnART	1 day	1	1	6	below 8 weeks	0
1445	2	4	3	b4pregnancy	1	1	1	PartPOS	both	OnART	0	1	1	7	1	0
1446	2	1	2	during pregnancy	1	1	2	PartSTUNKNOWN	one discl (mother)	OnART	0	2	1	4	below 8 weeks	0
1447	2	4	3	b4pregnancy	1	1	1	PartPOS	both	OnART	0	1	1	20	1	0
1448	2	3	3	during pregnancy	1	1	1	PartPOS	both	OnART	>=2days	1	1	12	0	0
1449	2	4	3	during pregnancy	1	1	1	PartPOS	both	OnART	0	1	1	11	1	0
1450	2	2	2	during pregnancy	1	1	2	PartSTUNKNOWN	one discl (mother)	OnART	0	1	1	6	1	0
1451	2	4	2	during pregnancy	1	1	2	PartSTUNKNOWN	one discl (mother)	OnART	1 day	1	1	5	below 8 weeks	0
1452	2	3	2	b4pregnancy	1	1	1	PartNEG	both	OnART	0	1	1	5	below 8 weeks	0
1453	2	2	2	during pregnancy	1	1	1	PartPOS	both	OnART	0	1	1	21	0	0
1454	2	3	3	during pregnancy	1	1	1	PartPOS	both	OnART	>=2days	1	1	4	below 8 weeks	0
1455	2	3	2	during pregnancy	1	1	2	PartSTUNKNOWN	one discl (mother)	OnART	>=2days	1	1	7	below 8 weeks	0
1456	2	4	3	b4pregnancy	1	1	1	PartPOS	both	OnART	0	1	1	11	1	0
1457	2	2	3	during pregnancy	1	1	2	PartSTUNKNOWN	one discl (mother)	OnART	0	3	0	8	0	0
1458	2	4	3	b4pregnancy	1	1	2	PartSTUNKNOWN	one discl (mother)	OnART	>=2days	1	1	12	1	0
1459	2	3	2	during pregnancy	1	1	1	PartNEG	both	OnART	0	1	1	6	below 8 weeks	1
1460	2	3	2	during pregnancy	1	1	1	PartPOS	both	OnART	0	1	1	4	below 8 weeks	0
1461	2	4	3	b4pregnancy	1	1	1	PartNEG	both	OnART	0	1	1	5	below 8 weeks	0
1462	2	4	3	b4pregnancy	1	1	1	PartPOS	both	OnART	0	1	1	7	below 8 weeks	0
1463	2	4	2	during pregnancy	1	1	1	PartNEG	both	OnART	>=2days	1	1	6	below 8 weeks	0
1464	2	3	1	during pregnancy	1	1	1	PartNEG	both	OnART	0	1	1	16	1	0
1465	2	1	1	during pregnancy	1	1	1	PartPOS	both	OnART	0	1	1	16	1	0
1466	2	3	2	during pregnancy	1	1	2	PartSTUNKNOWN	one discl (mother)	OnART	0	1	1	16	1	0
1467	2	3	3	b4pregnancy	1	1	1	PartPOS	both	OnART	0	1	1	13	1	0
1468	2	2	2	during pregnancy	1	1	2	PartSTUNKNOWN	one discl (mother)	OnART	0	1	1	6	below 8 weeks	0
1469	2	3	1	b4pregnancy	1	1	1	PartPOS	both	OnART	0	1	1	10	1	0
1470	2	4	3	during pregnancy	1	1	1	PartPOS	both	OnART	0	1	1	7	below 8 weeks	0
1471	2	4	3	during pregnancy	1	1	1	PartNEG	both	OnART	0	1	1	11	0	1
1472	2	4	2	b4pregnancy	1	1	2	PartSTUNKNOWN	one discl (mother)	OnART	0	1	1	6	below 8 weeks	0
1473	2	2	2	b4pregnancy	1	1	1	PartPOS	both	OnART	0	1	1	8	0	0
1474	2	2	2	during pregnancy	1	1	1	PartPOS	both	OnART	>=2days	1	1	6	below 8 weeks	0
1475	2	3	1	b4pregnancy	1	1	1	PartNEG	both	OnART	0	1	1	12	1	0
1476	2	4	2	b4pregnancy	1	1	1	PartPOS	both	OnART	0	1	1	19	1	0
1477	2	2	2	during pregnancy	1	1	1	PartNEG	both	OnART	0	1	1	13	1	0
1478	2	3	3	during pregnancy	1	1	1	PartPOS	both	OnART	0	1	1	17	1	0
1479	2	2	2	during pregnancy	1	1	2	PartSTUNKNOWN	one discl (mother)	OnART	0	1	1	6	below 8 weeks	0
1480	2	3	2	b4pregnancy	1	1	1	PartNEG	both	OnART	0	1	1	7	below 8 weeks	0
1481	2	2	1	during pregnancy	1	1	1	PartNEG	both	OnART	0	1	1	6	below 8 weeks	0
1482	2	1	1	during pregnancy	1	1	2	PartSTUNKNOWN	one discl (mother)	OnART	1 day	1	1	9	0	1
1483	2	4	2	during pregnancy	1	0	2	PartSTUNKNOWN	bothNONdisclosure	OnART	0	1	1	7	below 8 weeks	0
1484	2	2	1	b4pregnancy	1	1	2	PartSTUNKNOWN	one discl (mother)	OnART	0	1	1	6	below 8 weeks	0
1485	2	4	3	b4pregnancy	1	0	2	PartSTUNKNOWN	bothNONdisclosure	OnART	0	1	1	9	1	0
1486	2	4	2	b4pregnancy	1	1	2	PartSTUNKNOWN	one discl (mother)	OnART	1 day	1	1	7	1	0
1487	2	4	2	b4pregnancy	1	1	1	PartNEG	both	OnART	0	1	1	8	0	0
1488	2	4	2	during pregnancy	1	1	1	PartNEG	both	OnART	0	1	1	12	1	0
1489	2	4	2	b4pregnancy	1	1	1	PartPOS	both	OnART	0	1	1	6	1	0
1490	2	2	2	during pregnancy	1	1	1	PartPOS	both	OnART	0	1	1	15	1	0
1491	2	2	1	b4pregnancy	1	1	1	PartNEG	both	OnART	0	1	1	6	below 8 weeks	0
1492	2	4	3	during pregnancy	1	1	1	PartPOS	both	OnART	0	1	1	13	1	0
1493	2	3	3	during pregnancy	1	1	1	PartPOS	both	OnART	0	1	1	7	below 8 weeks	0
1494	2	3	1	during pregnancy	1	1	1	PartPOS	both	OnART	0	1	1	7	below 8 weeks	0
1495	2	3	3	during pregnancy	1	1	1	PartPOS	both	OnART	0	1	1	7	1	0
1496	2	4	3	b4pregnancy	1	1	2	PartSTUNKNOWN	one discl (mother)	OnART	0	1	1	11	1	0
1497	2	2	1	during pregnancy	1	1	2	PartSTUNKNOWN	one discl (mother)	OnART	0	1	1	5	below 8 weeks	0
1498	2	3	2	postpartum	1	1	1	PartPOS	both	OnART	0	1	1	18	1	0
1499	2	4	3	during pregnancy	1	1	1	PartPOS	both	OnART	0	1	1	11	1	0
1500	2	4	3	b4pregnancy	1	1	1	PartPOS	both	OnART	>=2days	1	1	7	below 8 weeks	0
1501	2	3	2	postpartum	1	1	1	PartPOS	both	OnART	>=2days	1	1	19	0	0
1502	2	3	2	during pregnancy	1	1	2	PartSTUNKNOWN	one discl (mother)	OnART	0	1	1	24	1	0
1503	2	4	3	b4pregnancy	1	1	1	PartPOS	both	OnART	0	1	1	21	1	0
1504	2	4	3	b4pregnancy	1	1	1	PartPOS	both	OnART	0	1	1	15	1	0
1505	2	3	3	b4pregnancy	1	0	2	PartSTUNKNOWN	bothNONdisclosure	OnART	0	1	1	10	1	0
1506	2	3	2	during pregnancy	1	1	1	PartPOS	both	stopped	Blank	1	1	6	below 8 weeks	0
1507	2	4	3	b4pregnancy	1	1	1	PartPOS	both	OnART	0	1	1	7	below 8 weeks	0
1508	2	4	3	b4pregnancy	1	1	1	PartNEG	both	OnART	>=2days	1	1	19	1	0
1509	2	3	2	b4pregnancy	1	1	1	PartPOS	both	OnART	0	1	1	6	1	0
1510	2	4	3	during pregnancy	1	1	1	PartPOS	both	OnART	0	2	1	17	1	0
1511	2	#NULL!	3	b4pregnancy	1	1	1	PartPOS	both	OnART	0	1	1	14	1	0
1512	2	3	3	during pregnancy	1	1	1	PartPOS	both	OnART	1 day	1	1	11	1	0
1513	2	4	3	during pregnancy	1	1	2	PartSTUNKNOWN	one discl (mother)	OnART	0	1	1	6	below 8 weeks	0
1514	2	4	2	during pregnancy	1	1	1	PartPOS	both	OnART	0	1	1	10	0	0
1515	2	2	1	b4pregnancy	1	1	1	PartNEG	both	stopped	>=2days	1	1	17	0	1
1516	2	4	3	during pregnancy	1	0	2	PartSTUNKNOWN	bothNONdisclosure	OnART	0	1	1	11	1	0
1517	2	4	3	b4pregnancy	1	1	1	PartPOS	both	OnART	0	1	1	7	below 8 weeks	0
1518	2	4	2	b4pregnancy	1	1	1	PartPOS	both	OnART	0	1	1	6	below 8 weeks	0
1519	2	3	2	b4pregnancy	1	1	2	PartSTUNKNOWN	one discl (mother)	OnART	0	1	1	12	1	0
1520	2	4	2	b4pregnancy	1	1	1	PartPOS	both	OnART	0	3	0	26	1	0
1521	2	4	3	b4pregnancy	1	1	2	PartSTUNKNOWN	one discl (mother)	OnART	0	1	1	6	below 8 weeks	0
1522	2	4	2	during pregnancy	1	1	2	PartSTUNKNOWN	one discl (mother)	OnART	0	1	1	6	below 8 weeks	0
1523	2	3	3	during pregnancy	1	1	1	PartNEG	both	OnART	1 day	1	1	15	1	0
1524	2	3	2	postpartum	1	1	1	PartPOS	both	OnART	0	1	1	6	below 8 weeks	0
1525	2	3	2	b4pregnancy	1	1	1	PartPOS	both	OnART	0	1	1	6	below 8 weeks	0
1526	2	4	2	during pregnancy	1	1	2	PartSTUNKNOWN	one discl (mother)	OnART	>=2days	1	1	16	1	0
1527	2	3	2	b4pregnancy	1	1	1	PartPOS	both	OnART	0	2	1	6	below 8 weeks	0
1528	2	3	2	during pregnancy	1	1	2	PartSTUNKNOWN	one discl (mother)	OnART	0	1	1	19	1	1
1529	2	2	2	during pregnancy	1	1	1	PartPOS	both	OnART	0	1	1	17	1	0
1530	2	3	2	during pregnancy	1	1	1	PartPOS	both	OnART	1 day	1	1	11	1	0
1531	2	2	2	during pregnancy	1	1	2	PartSTUNKNOWN	one discl (mother)	OnART	>=2days	1	1	6	below 8 weeks	0
1532	2	1	2	b4pregnancy	1	1	1	PartPOS	both	OnART	0	1	1	16	0	0
1533	2	4	3	b4pregnancy	1	1	1	PartPOS	both	OnART	0	1	1	12	1	1
1534	2	2	3	b4pregnancy	1	1	1	PartPOS	both	OnART	Blank	1	1	7	1	0
1535	2	3	3	b4pregnancy	1	1	1	PartPOS	both	OnART	0	1	1	14	0	0
1536	2	2	2	b4pregnancy	1	1	2	PartSTUNKNOWN	one discl (mother)	OnART	1 day	2	1	5	below 8 weeks	0
1537	2	2	1	b4pregnancy	1	1	1	PartNEG	both	OnART	0	1	1	16	0	0
1538	2	4	3	b4pregnancy	1	1	2	PartSTUNKNOWN	one discl (mother)	OnART	0	1	1	7	1	0
1539	2	3	1	during pregnancy	1	1	1	PartNEG	both	OnART	0	1	1	6	below 8 weeks	0
1540	2	3	2	during pregnancy	1	1	1	PartNEG	both	OnART	0	1	1	21	1	0
1541	2	4	3	b4pregnancy	1	1	1	PartPOS	both	OnART	0	1	1	12	1	0
1542	2	2	1	b4pregnancy	1	1	2	PartSTUNKNOWN	one discl (mother)	OnART	1 day	1	1	6	below 8 weeks	0
1543	2	4	3	b4pregnancy	1	1	1	PartNEG	both	OnART	0	1	1	7	1	0
1544	2	4	2	during pregnancy	1	1	2	PartSTUNKNOWN	one discl (mother)	OnART	0	1	1	7	1	0
1545	2	4	3	b4pregnancy	1	1	1	PartPOS	both	OnART	0	1	1	6	1	0
1546	2	4	2	b4pregnancy	1	1	1	PartNEG	both	OnART	0	1	1	7	1	0
1547	2	3	3	during pregnancy	1	0	1	PartNEG	one discl (partner)	OnART	0	1	1	6	below 8 weeks	0
1548	2	4	2	during pregnancy	1	1	2	PartSTUNKNOWN	one discl (mother)	OnART	0	3	0	5	below 8 weeks	0
1549	2	4	3	during pregnancy	1	1	1	PartPOS	both	OnART	0	1	1	18	1	0
1550	2	4	3	b4pregnancy	1	1	1	PartPOS	both	OnART	0	1	1	16	1	0
1551	2	4	3	during pregnancy	1	1	2	PartSTUNKNOWN	one discl (mother)	OnART	0	1	1	12	1	0
1552	2	2	1	b4pregnancy	1	0	2	PartSTUNKNOWN	bothNONdisclosure	OnART	Blank	1	1	18	1	0
1553	2	2	1	during pregnancy	1	1	1	PartNEG	both	stopped	Blank	1	1	6	below 8 weeks	0
1554	2	4	2	b4pregnancy	1	1	1	PartPOS	both	OnART	0	1	1	13	1	0
1555	2	2	1	during pregnancy	1	0	2	PartSTUNKNOWN	bothNONdisclosure	OnART	Blank	1	1	22	1	0
1556	2	3	2	b4pregnancy	1	1	1	PartNEG	both	OnART	0	1	1	10	1	0
1557	2	4	3	b4pregnancy	1	1	1	PartPOS	both	OnART	0	1	1	7	1	0
1558	2	3	2	postpartum	1	1	1	PartPOS	both	OnART	0	1	1	4	below 8 weeks	0
1559	2	3	2	during pregnancy	1	1	1	PartPOS	both	OnART	0	1	1	6	below 8 weeks	0
1560	2	4	3	during pregnancy	1	1	1	PartNEG	both	OnART	0	1	1	6	1	0
1561	2	2	2	during pregnancy	1	1	2	PartSTUNKNOWN	one discl (mother)	OnART	0	1	1	6	1	0
1562	2	3	3	b4pregnancy	1	1	1	PartNEG	both	OnART	0	1	1	12	1	0
1563	2	3	2	b4pregnancy	1	1	1	PartNEG	both	OnART	0	1	1	11	1	0
1564	2	3	3	during pregnancy	1	1	1	PartPOS	both	OnART	0	1	1	7	1	0
1565	2	3	2	during pregnancy	1	1	1	PartPOS	both	OnART	1 day	1	1	15	1	0
1566	2	3	2	during pregnancy	1	1	2	PartSTUNKNOWN	one discl (mother)	OnART	0	1	1	7	1	0
1567	2	1	1	during pregnancy	1	1	1	PartNEG	both	OnART	0	1	1	13	1	0
1568	2	4	3	b4pregnancy	1	1	1	PartPOS	both	OnART	0	1	1	11	1	0
1569	2	2	2	b4pregnancy	1	1	1	PartPOS	both	OnART	0	1	1	15	1	0
1570	2	2	2	during pregnancy	1	1	1	PartPOS	both	OnART	0	1	1	6	below 8 weeks	0
1571	2	3	2	during pregnancy	1	0	2	PartSTUNKNOWN	bothNONdisclosure	unknown	0	2	1	10	0	1
1572	2	2	2	during pregnancy	1	1	1	PartPOS	both	OnART	0	1	1	6	1	0
1573	2	4	3	b4pregnancy	1	1	1	PartPOS	both	OnART	0	1	1	15	1	0
1574	2	2	2	b4pregnancy	1	1	2	PartSTUNKNOWN	one discl (mother)	OnART	0	1	1	6	below 8 weeks	0
1575	2	4	3	b4pregnancy	1	1	1	PartPOS	both	OnART	0	1	1	6	below 8 weeks	0
1576	2	3	2	b4pregnancy	1	1	1	PartNEG	both	OnART	0	1	1	7	below 8 weeks	0
1577	2	4	3	b4pregnancy	1	1	2	PartSTUNKNOWN	one discl (mother)	OnART	0	1	1	15	1	0
1578	2	4	2	b4pregnancy	1	1	2	PartSTUNKNOWN	one discl (mother)	OnART	0	1	1	13	1	0
1579	2	3	3	b4pregnancy	1	0	2	PartSTUNKNOWN	bothNONdisclosure	OnART	0	1	1	20	1	0
1580	2	4	3	during pregnancy	1	1	1	PartPOS	both	OnART	0	1	1	21	1	0
1581	2	4	3	during pregnancy	1	1	2	PartSTUNKNOWN	one discl (mother)	stopped	>=2days	1	1	6	below 8 weeks	0
1582	2	3	2	b4pregnancy	1	1	1	PartPOS	both	OnART	0	1	1	7	1	0
1583	2	3	1	b4pregnancy	1	1	1	PartPOS	both	OnART	0	1	1	10	1	0
1584	2	2	2	b4pregnancy	1	1	1	PartPOS	both	OnART	0	1	1	11	1	0
1585	2	4	3	b4pregnancy	1	0	1	PartNEG	one discl (partner)	OnART	0	1	1	17	1	0
1586	2	4	2	during pregnancy	1	1	2	PartSTUNKNOWN	one discl (mother)	OnART	0	1	1	5	below 8 weeks	0
1587	2	4	3	b4pregnancy	1	1	1	PartPOS	both	OnART	0	1	1	6	below 8 weeks	0
1588	2	4	3	b4pregnancy	1	1	1	PartNEG	both	OnART	0	1	1	6	below 8 weeks	0
1589	2	3	2	b4pregnancy	1	1	1	PartPOS	both	OnART	0	1	1	17	1	0
1590	2	3	2	during pregnancy	1	1	1	PartPOS	both	OnART	0	1	1	5	below 8 weeks	0
1591	2	1	1	b4pregnancy	1	1	2	PartSTUNKNOWN	one discl (mother)	OnART	0	1	1	20	1	0
1592	2	4	2	during pregnancy	1	1	1	PartPOS	both	OnART	0	1	1	9	0	0
1593	2	4	3	b4pregnancy	1	1	1	PartNEG	both	OnART	0	1	1	12	1	0
1594	2	2	1	during pregnancy	1	1	1	PartPOS	both	OnART	0	2	1	18	1	0
1595	2	4	3	b4pregnancy	1	1	1	PartPOS	both	OnART	0	1	1	8	0	0
1596	2	4	3	b4pregnancy	1	1	1	PartPOS	both	OnART	0	1	1	6	below 8 weeks	0
1597	2	2	2	b4pregnancy	1	1	1	PartNEG	both	OnART	1 day	1	1	6	below 8 weeks	0
1598	2	2	1	during pregnancy	1	1	1	PartNEG	both	OnART	0	1	1	7	1	0
1599	2	2	1	during pregnancy	1	0	2	PartSTUNKNOWN	bothNONdisclosure	stopped	Blank	3	0	9	0	0
1600	2	4	3	b4pregnancy	1	1	1	PartPOS	both	OnART	0	1	1	7	below 8 weeks	0
1601	2	3	2	b4pregnancy	1	1	1	PartPOS	both	OnART	0	1	1	16	1	0
1602	2	1	1	during pregnancy	1	0	2	PartSTUNKNOWN	bothNONdisclosure	unknown	Blank	3	0	6	below 8 weeks	0
1603	2	3	1	b4pregnancy	1	1	1	PartPOS	both	OnART	0	1	1	6	below 8 weeks	0
1604	2	2	2	b4pregnancy	1	1	2	PartSTUNKNOWN	one discl (mother)	OnART	0	1	1	17	1	0
1605	2	4	2	during pregnancy	1	1	1	PartPOS	both	OnART	0	1	1	16	0	0
1606	2	4	3	b4pregnancy	1	1	1	PartPOS	both	OnART	0	1	1	12	1	0
1607	2	4	3	b4pregnancy	1	1	1	PartPOS	both	OnART	0	1	1	12	1	0
1608	2	2	2	b4pregnancy	1	1	2	PartSTUNKNOWN	one discl (mother)	OnART	0	1	1	8	0	0
1609	2	2	2	during pregnancy	1	1	1	PartNEG	both	OnART	>=2days	1	1	5	below 8 weeks	0
1610	2	4	2	b4pregnancy	1	1	1	PartPOS	both	OnART	0	1	1	13	1	0
1611	2	2	1	during pregnancy	1	1	1	PartPOS	both	OnART	0	1	1	6	below 8 weeks	0
1612	2	4	2	b4pregnancy	1	1	1	PartPOS	both	OnART	0	1	1	11	1	0
1613	2	4	3	b4pregnancy	1	0	2	PartSTUNKNOWN	bothNONdisclosure	OnART	0	1	1	6	1	0
1614	2	4	2	b4pregnancy	1	1	2	PartSTUNKNOWN	one discl (mother)	OnART	0	1	1	7	1	0
1615	2	3	2	b4pregnancy	1	1	1	PartPOS	both	OnART	0	1	1	10	1	0
1616	2	2	2	during pregnancy	1	1	1	PartNEG	both	OnART	>=2days	1	1	7	1	0
1617	2	3	2	b4pregnancy	1	1	2	PartSTUNKNOWN	one discl (mother)	OnART	0	1	1	18	1	0
1618	2	4	2	during pregnancy	1	1	1	PartPOS	both	not started	Blank	1	1	15	0	0
1619	2	4	2	during pregnancy	1	0	2	PartSTUNKNOWN	bothNONdisclosure	OnART	>=2days	1	1	12	0	0
1620	2	3	2	during pregnancy	1	1	1	PartPOS	both	OnART	>=2days	1	1	18	0	0
1621	2	2	1	b4pregnancy	1	1	1	PartPOS	both	OnART	1 day	1	1	25	1	0
1622	2	2	2	postpartum	1	1	2	PartSTUNKNOWN	one discl (mother)	unknown	Blank	1	1	15	0	0
1623	2	2	2	during pregnancy	1	1	1	PartPOS	both	OnART	0	1	1	6	1	0
1624	2	2	1	b4pregnancy	1	1	2	PartSTUNKNOWN	one discl (mother)	OnART	0	1	1	6	below 8 weeks	0
1625	2	3	2	during pregnancy	1	1	1	PartPOS	both	OnART	1 day	1	1	8	0	0
1626	2	3	2	during pregnancy	1	1	2	PartSTUNKNOWN	one discl (mother)	OnART	0	2	1	6	below 8 weeks	0
1627	2	4	3	during pregnancy	1	1	1	PartPOS	both	OnART	>=2days	1	1	7	below 8 weeks	0
1628	2	4	3	b4pregnancy	1	1	1	PartPOS	both	OnART	0	1	1	19	1	0
1629	2	4	2	during pregnancy	1	1	1	PartPOS	both	OnART	0	1	1	7	below 8 weeks	0
1630	2	1	1	during pregnancy	1	1	2	PartSTUNKNOWN	one discl (mother)	OnART	>=2days	2	1	24	1	0
1631	2	4	3	during pregnancy	1	1	2	PartSTUNKNOWN	one discl (mother)	unknown	0	2	1	22	1	0
1632	2	4	3	during pregnancy	1	1	2	PartSTUNKNOWN	one discl (mother)	OnART	0	2	1	11	1	0
1633	2	4	2	b4pregnancy	1	1	1	PartPOS	both	OnART	0	1	1	21	1	0
1634	2	3	3	b4pregnancy	1	1	1	PartPOS	both	OnART	0	1	1	24	1	0
1635	2	4	3	b4pregnancy	1	1	1	PartPOS	both	OnART	1 day	1	1	15	0	0
1636	2	4	3	b4pregnancy	1	1	1	PartPOS	both	OnART	>=2days	1	1	25	1	0
1637	2	3	2	during pregnancy	1	1	1	PartPOS	both	OnART	0	1	1	21	1	0
1638	2	4	3	b4pregnancy	1	1	1	PartPOS	both	OnART	0	1	1	12	1	0
1639	2	4	3	during pregnancy	1	1	2	PartSTUNKNOWN	one discl (mother)	OnART	0	3	0	11	1	0
1640	2	3	3	b4pregnancy	1	1	1	PartNEG	both	OnART	1 day	1	1	10	0	0
1641	2	3	2	b4pregnancy	1	1	2	PartSTUNKNOWN	one discl (mother)	OnART	0	2	1	10	0	0
1642	2	4	3	during pregnancy	1	1	1	PartPOS	both	unknown	0	1	1	4	below 8 weeks	0
1643	2	2	2	during pregnancy	1	1	2	PartSTUNKNOWN	one discl (mother)	not started	Blank	2	1	9	1	0
1644	2	4	2	b4pregnancy	1	1	1	PartPOS	both	OnART	0	1	1	6	below 8 weeks	0
1645	2	4	2	during pregnancy	1	1	2	PartSTUNKNOWN	one discl (mother)	OnART	0	1	1	6	below 8 weeks	0
1646	2	1	2	during pregnancy	1	1	1	PartPOS	both	not started	Blank	3	0	21	0	0
1647	2	4	2	b4pregnancy	1	1	1	PartPOS	both	OnART	>=2days	1	1	8	1	0
1648	2	4	2	b4pregnancy	1	1	1	PartPOS	both	OnART	0	1	1	15	1	0
1649	2	3	3	b4pregnancy	1	1	2	PartSTUNKNOWN	one discl (mother)	OnART	0	2	1	11	1	0
1650	2	3	2	during pregnancy	1	1	2	PartSTUNKNOWN	one discl (mother)	OnART	>=2days	1	1	18	1	0
1651	2	2	2	during pregnancy	1	0	2	PartSTUNKNOWN	bothNONdisclosure	unknown	Blank	3	0	9	0	1
1652	2	3	2	during pregnancy	1	1	1	PartPOS	both	OnART	1 day	1	1	6	below 8 weeks	0
1653	2	4	3	during pregnancy	1	1	2	PartSTUNKNOWN	one discl (mother)	stopped	Blank	1	1	17	0	0
1654	2	3	2	during pregnancy	1	1	1	PartPOS	both	OnART	0	1	1	6	below 8 weeks	0
1655	2	1	1	during pregnancy	1	1	1	PartNEG	both	OnART	0	1	1	4	below 8 weeks	0
1656	2	1	1	postpartum	1	1	1	PartNEG	both	unknown	>=2days	2	1	7	below 8 weeks	0
1657	2	2	1	during pregnancy	1	1	1	PartPOS	both	OnART	0	1	1	6	below 8 weeks	0
1658	2	3	2	during pregnancy	1	1	1	PartNEG	both	OnART	0	1	1	17	1	0
1659	2	1	1	during pregnancy	1	1	1	PartNEG	both	OnART	0	1	1	6	below 8 weeks	0
1660	2	4	3	during pregnancy	1	1	1	PartPOS	both	OnART	0	1	1	6	below 8 weeks	0
1661	2	4	2	during pregnancy	1	1	1	PartPOS	both	OnART	0	1	1	10	1	0
1662	2	2	1	during pregnancy	1	1	1	PartNEG	both	OnART	0	1	1	6	below 8 weeks	0
1663	2	3	2	during pregnancy	1	1	1	PartPOS	both	OnART	0	1	1	6	below 8 weeks	0
1664	2	1	1	during pregnancy	1	0	2	PartSTUNKNOWN	bothNONdisclosure	OnART	0	2	1	14	1	0
1665	2	4	2	during pregnancy	1	1	1	PartPOS	both	OnART	0	1	1	16	1	0
1666	2	3	1	during pregnancy	1	0	2	PartSTUNKNOWN	bothNONdisclosure	OnART	>=2days	1	1	10	0	0
1667	2	3	1	b4pregnancy	1	1	1	PartPOS	both	OnART	1 day	1	1	4	below 8 weeks	1
1668	2	3	2	b4pregnancy	1	0	2	PartSTUNKNOWN	bothNONdisclosure	OnART	0	3	0	4	below 8 weeks	0
1669	2	3	2	b4pregnancy	1	1	2	PartSTUNKNOWN	one discl (mother)	OnART	0	3	0	16	0	0
1670	2	4	3	during pregnancy	1	1	1	PartNEG	both	OnART	0	1	1	23	1	0
1671	2	3	3	b4pregnancy	1	1	2	PartSTUNKNOWN	one discl (mother)	OnART	1 day	1	1	6	1	0
1672	2	4	3	b4pregnancy	1	1	1	PartNEG	both	OnART	1 day	1	1	6	below 8 weeks	0
1673	2	2	2	during pregnancy	1	1	1	PartPOS	both	OnART	0	1	1	6	below 8 weeks	0
1674	2	4	1	during pregnancy	1	0	2	PartSTUNKNOWN	bothNONdisclosure	OnART	0	1	1	6	below 8 weeks	0
1675	2	2	2	during pregnancy	1	1	1	PartNEG	both	OnART	1 day	1	1	22	1	1
1676	2	2	2	b4pregnancy	1	1	1	PartNEG	both	OnART	>=2days	1	1	6	below 8 weeks	0
1677	2	3	3	during pregnancy	1	0	2	PartSTUNKNOWN	bothNONdisclosure	OnART	1 day	1	1	6	below 8 weeks	0
1678	2	2	2	b4pregnancy	1	1	1	PartPOS	both	OnART	>=2days	1	1	5	1	0
1679	2	4	2	b4pregnancy	1	1	1	PartPOS	both	OnART	1 day	1	1	15	1	0
1680	2	3	3	during pregnancy	1	1	1	PartPOS	both	OnART	0	1	1	6	1	0
1681	2	4	2	b4pregnancy	1	1	2	PartSTUNKNOWN	one discl (mother)	OnART	>=2days	1	1	16	1	0
1682	2	2	1	during pregnancy	1	1	1	PartNEG	both	OnART	0	1	1	20	1	0
1683	2	4	2	during pregnancy	1	1	1	PartNEG	both	OnART	0	1	1	11	1	0
1684	2	2	2	b4pregnancy	1	1	1	PartPOS	both	OnART	0	1	1	6	1	0
1685	2	1	1	during pregnancy	1	1	1	PartPOS	both	OnART	>=2days	1	1	18	1	0
1686	2	2	1	during pregnancy	1	1	1	PartPOS	both	OnART	>=2days	1	1	7	below 8 weeks	0
1687	2	2	1	during pregnancy	1	1	1	PartPOS	both	OnART	0	1	1	6	below 8 weeks	0
1688	2	2	2	b4pregnancy	1	1	2	PartSTUNKNOWN	one discl (mother)	OnART	0	1	1	5	below 8 weeks	0
1689	2	4	2	b4pregnancy	1	1	2	PartSTUNKNOWN	one discl (mother)	OnART	0	1	1	6	1	0
1690	2	3	1	during pregnancy	1	1	1	PartPOS	both	OnART	0	1	1	7	below 8 weeks	0
1691	2	4	3	during pregnancy	1	1	1	PartNEG	both	OnART	0	1	1	13	1	0
1692	2	2	2	b4pregnancy	1	1	1	PartPOS	both	OnART	0	1	1	8	1	0
1693	2	2	2	b4pregnancy	1	1	1	PartPOS	both	OnART	1 day	1	1	10	1	0
1694	2	4	3	during pregnancy	1	1	1	PartPOS	both	OnART	0	1	1	22	0	0
1695	2	2	2	during pregnancy	1	1	1	PartPOS	both	OnART	>=2days	1	1	22	1	0
1696	2	3	2	b4pregnancy	1	1	1	PartNEG	both	OnART	0	1	1	7	1	0
1697	2	4	2	b4pregnancy	1	1	1	PartNEG	both	OnART	0	1	1	5	below 8 weeks	0
1698	2	2	1	b4pregnancy	1	1	2	PartSTUNKNOWN	one discl (mother)	OnART	0	1	1	7	below 8 weeks	0
1699	2	3	2	b4pregnancy	1	1	1	PartPOS	both	OnART	0	1	1	14	0	0
1700	2	3	2	during pregnancy	1	1	2	PartSTUNKNOWN	one discl (mother)	unknown	>=2days	1	1	15	1	0
1701	2	4	2	b4pregnancy	1	1	1	PartNEG	both	OnART	0	1	1	15	0	0
1702	2	4	2	during pregnancy	1	1	1	PartPOS	both	OnART	0	1	1	11	1	0
1703	2	3	2	during pregnancy	1	1	1	PartNEG	both	OnART	0	1	1	6	below 8 weeks	0
1704	2	3	1	during pregnancy	1	1	1	PartPOS	both	OnART	0	1	1	20	1	0
1705	2	4	3	during pregnancy	1	1	2	PartSTUNKNOWN	one discl (mother)	OnART	>=2days	1	1	8	1	0
1706	2	3	2	b4pregnancy	1	1	1	PartPOS	both	OnART	0	1	1	10	1	0
1707	2	4	2	during pregnancy	1	1	2	PartSTUNKNOWN	one discl (mother)	OnART	0	1	1	6	1	0
1708	2	1	2	b4pregnancy	1	0	1	PartNEG	one discl (partner)	OnART	>=2days	1	1	6	below 8 weeks	0
1709	2	4	3	b4pregnancy	1	1	1	PartPOS	both	OnART	0	1	1	6	below 8 weeks	0
1710	2	4	3	during pregnancy	1	1	1	PartNEG	both	OnART	0	1	1	10	0	0
1711	2	4	3	during pregnancy	1	1	2	PartSTUNKNOWN	one discl (mother)	OnART	>=2days	1	1	6	below 8 weeks	0
1712	2	4	2	b4pregnancy	1	1	1	PartNEG	both	OnART	0	1	1	6	below 8 weeks	0
1713	2	4	2	b4pregnancy	1	1	2	PartSTUNKNOWN	one discl (mother)	OnART	0	1	1	11	1	0
1714	2	4	2	b4pregnancy	1	1	1	PartNEG	both	OnART	>=2days	1	1	6	below 8 weeks	0
1715	2	3	2	during pregnancy	1	1	1	PartPOS	both	OnART	0	1	1	6	below 8 weeks	0
1716	2	1	1	during pregnancy	1	1	1	PartNEG	both	OnART	>=2days	1	1	6	1	0
1717	2	4	3	during pregnancy	1	1	2	PartSTUNKNOWN	one discl (mother)	OnART	0	1	1	17	1	0
1718	2	4	2	during pregnancy	1	1	1	PartNEG	both	OnART	0	1	1	5	below 8 weeks	0
1719	2	3	3	during pregnancy	1	1	2	PartSTUNKNOWN	one discl (mother)	OnART	0	1	1	6	below 8 weeks	0
1720	2	2	2	b4pregnancy	1	1	2	PartSTUNKNOWN	one discl (mother)	OnART	0	1	1	16	1	0
1721	2	3	2	b4pregnancy	1	1	1	PartPOS	both	OnART	0	1	1	6	below 8 weeks	0
1722	2	4	3	b4pregnancy	1	1	2	PartSTUNKNOWN	one discl (mother)	not started	Blank	1	1	6	below 8 weeks	0
1723	2	4	3	b4pregnancy	1	1	1	PartPOS	both	OnART	0	1	1	8	1	0
1724	2	3	2	b4pregnancy	1	1	2	PartSTUNKNOWN	one discl (mother)	OnART	1 day	1	1	22	1	0
1725	2	4	2	b4pregnancy	1	1	1	PartNEG	both	OnART	0	1	1	6	1	0
1726	2	4	3	during pregnancy	1	1	1	PartPOS	both	unknown	0	1	1	6	1	0
1727	2	4	2	b4pregnancy	1	1	1	PartPOS	both	OnART	0	1	1	11	1	0
1728	2	2	2	b4pregnancy	1	1	1	PartPOS	both	OnART	0	1	1	6	below 8 weeks	0
1729	2	2	2	during pregnancy	1	1	1	PartPOS	both	OnART	>=2days	1	1	6	below 8 weeks	0
1730	2	2	1	during pregnancy	1	1	2	PartSTUNKNOWN	one discl (mother)	OnART	>=2days	1	1	7	below 8 weeks	0
1731	2	4	2	during pregnancy	1	1	2	PartSTUNKNOWN	one discl (mother)	unknown	0	1	1	6	below 8 weeks	0
1732	2	2	2	b4pregnancy	1	0	2	PartSTUNKNOWN	bothNONdisclosure	OnART	0	1	1	6	below 8 weeks	0
1733	2	1	1	during pregnancy	1	1	2	PartSTUNKNOWN	one discl (mother)	OnART	0	1	1	21	0	0
1734	2	3	2	during pregnancy	1	1	1	PartNEG	both	OnART	0	1	1	6	1	0
1735	2	3	2	b4pregnancy	1	1	1	PartNEG	both	OnART	0	1	1	7	below 8 weeks	0
1736	2	4	2	b4pregnancy	1	1	1	PartPOS	both	OnART	0	1	1	11	0	0
1737	2	2	1	during pregnancy	1	1	2	PartSTUNKNOWN	one discl (mother)	not started	Blank	1	1	6	below 8 weeks	0
1738	2	2	2	during pregnancy	1	0	2	PartSTUNKNOWN	bothNONdisclosure	OnART	>=2days	1	1	14	1	0
1739	2	2	1	b4pregnancy	1	1	2	PartSTUNKNOWN	one discl (mother)	OnART	>=2days	1	1	10	1	0
1740	3	4	3	during pregnancy	1	1	1	PartPOS	both	OnART	0	1	1	12	1	0
1741	3	4	3	during pregnancy	1	0	2	PartSTUNKNOWN	bothNONdisclosure	OnART	0	1	1	6	below 8 weeks	1
1742	3	4	3	b4pregnancy	1	1	1	PartPOS	both	OnART	0	2	1	21	1	0
1743	3	4	3	b4pregnancy	1	1	1	PartPOS	both	OnART	0	1	1	6	below 8 weeks	0
1744	3	3	3	during pregnancy	1	1	2	PartSTUNKNOWN	one discl (mother)	not started	Blank	1	1	6	below 8 weeks	0
1745	3	3	3	b4pregnancy	1	1	1	PartPOS	both	OnART	0	2	1	4	below 8 weeks	0
1746	3	4	3	b4pregnancy	1	1	1	PartNEG	both	OnART	0	1	1	5	below 8 weeks	0
1747	3	2	2	during pregnancy	1	1	1	PartPOS	both	OnART	0	1	1	15	1	0
1748	3	3	2	b4pregnancy	1	1	1	PartNEG	both	OnART	0	1	1	12	0	0
1749	3	1	1	b4pregnancy	1	1	2	PartSTUNKNOWN	one discl (mother)	OnART	>=2days	1	1	7	below 8 weeks	0
1750	3	4	3	during pregnancy	1	1	2	PartSTUNKNOWN	one discl (mother)	OnART	>=2days	1	1	14	1	0
1751	3	4	3	during pregnancy	1	1	1	PartPOS	both	OnART	0	1	1	7	below 8 weeks	0
1752	3	4	2	during pregnancy	1	1	1	PartPOS	both	OnART	0	1	1	10	1	0
1753	3	4	2	during pregnancy	1	1	2	PartSTUNKNOWN	one discl (mother)	OnART	0	1	1	11	0	0
1754	3	3	3	during pregnancy	1	1	1	PartPOS	both	OnART	0	1	1	5	below 8 weeks	0
1755	3	4	3	b4pregnancy	1	1	1	PartPOS	both	OnART	0	1	1	6	below 8 weeks	1
1756	3	2	3	b4pregnancy	1	1	1	PartNEG	both	OnART	0	1	1	11	1	0
1757	3	4	3	during pregnancy	1	1	1	PartPOS	both	OnART	0	1	1	8	0	0
1758	3	4	3	during pregnancy	1	1	1	PartPOS	both	OnART	0	1	1	7	below 8 weeks	0
1759	3	4	3	during pregnancy	1	1	1	PartPOS	both	OnART	0	1	1	16	0	0
1760	3	2	1	b4pregnancy	1	1	1	PartNEG	both	OnART	0	1	1	15	0	0
1761	3	3	3	b4pregnancy	1	1	1	PartPOS	both	OnART	0	1	1	8	0	0
1762	3	2	1	during pregnancy	1	0	2	PartSTUNKNOWN	bothNONdisclosure	OnART	0	1	1	13	0	0
1763	3	3	2	during pregnancy	1	1	1	PartNEG	both	OnART	0	1	1	10	0	0
1764	3	4	3	b4pregnancy	1	1	1	PartNEG	both	OnART	1 day	1	1	11	0	0
1765	3	2	1	during pregnancy	1	1	1	PartNEG	both	OnART	0	1	1	6	below 8 weeks	0
1766	3	3	2	during pregnancy	1	1	1	PartPOS	both	OnART	0	1	1	22	1	0
1767	3	4	2	b4pregnancy	1	1	1	PartPOS	both	OnART	0	1	1	21	0	0
1768	3	2	3	during pregnancy	1	1	2	PartSTUNKNOWN	one discl (mother)	OnART	1 day	1	1	5	below 8 weeks	0
1769	3	3	2	b4pregnancy	1	1	1	PartPOS	both	OnART	0	1	1	18	0	0
1770	3	4	3	during pregnancy	1	1	1	PartPOS	both	OnART	0	1	1	12	1	0
1771	3	3	2	b4pregnancy	1	1	1	PartPOS	both	OnART	1 day	1	1	6	below 8 weeks	0
1772	3	1	3	b4pregnancy	1	1	2	PartSTUNKNOWN	one discl (mother)	OnART	0	1	1	12	0	0
1773	3	4	2	during pregnancy	1	0	2	PartSTUNKNOWN	bothNONdisclosure	OnART	0	1	1	6	below 8 weeks	0
1774	3	2	2	during pregnancy	1	1	1	PartPOS	both	OnART	0	1	1	9	1	0
1775	3	1	1	b4pregnancy	1	1	1	PartPOS	both	OnART	0	1	1	7	below 8 weeks	0
1776	3	3	2	during pregnancy	1	1	1	PartPOS	both	OnART	0	1	1	6	below 8 weeks	0
1777	3	4	3	during pregnancy	1	1	1	PartPOS	both	OnART	0	1	1	6	below 8 weeks	0
1778	3	2	2	during pregnancy	1	1	1	PartPOS	both	OnART	0	1	1	6	below 8 weeks	0
1779	3	4	2	b4pregnancy	1	1	1	PartPOS	both	OnART	0	1	1	16	1	0
1780	3	4	3	during pregnancy	1	1	1	PartPOS	both	OnART	0	1	1	7	below 8 weeks	0
1781	3	4	2	b4pregnancy	1	1	1	PartPOS	both	OnART	0	1	1	14	0	0
1782	3	2	3	b4pregnancy	1	1	2	PartSTUNKNOWN	one discl (mother)	OnART	0	1	1	9	0	0
1783	3	3	3	during pregnancy	1	1	2	PartSTUNKNOWN	one discl (mother)	OnART	0	1	1	16	0	0
1784	3	3	1	during pregnancy	1	1	2	PartSTUNKNOWN	one discl (mother)	OnART	0	1	1	6	below 8 weeks	0
1785	3	3	3	during pregnancy	1	1	1	PartNEG	both	OnART	0	3	0	12	0	0
1786	3	4	3	b4pregnancy	1	1	1	PartPOS	both	OnART	0	1	1	11	0	0
1787	3	4	3	b4pregnancy	1	1	1	PartPOS	both	OnART	0	2	1	5	below 8 weeks	0
1788	3	1	1	during pregnancy	1	0	2	PartSTUNKNOWN	bothNONdisclosure	OnART	0	1	1	14	0	0
1789	3	2	2	during pregnancy	1	1	1	PartPOS	both	OnART	0	1	1	8	0	0
1790	3	4	3	during pregnancy	1	1	1	PartNEG	both	OnART	0	1	1	20	0	0
1791	3	2	2	during pregnancy	1	0	2	PartSTUNKNOWN	bothNONdisclosure	OnART	0	1	1	18	0	0
1792	3	4	3	b4pregnancy	1	1	1	PartPOS	both	OnART	>=2days	2	1	24	0	0
1793	3	4	3	during pregnancy	1	1	2	PartSTUNKNOWN	one discl (mother)	OnART	0	1	1	12	0	0
1794	3	3	2	b4pregnancy	1	1	1	PartPOS	both	OnART	0	1	1	25	1	0
1795	3	3	3	b4pregnancy	1	1	1	PartPOS	both	OnART	1 day	1	1	7	below 8 weeks	0
1796	3	4	3	b4pregnancy	1	1	1	PartPOS	both	OnART	0	1	1	22	1	0
1797	3	3	3	during pregnancy	1	1	1	PartNEG	both	OnART	>=2days	1	1	19	0	0
1798	3	1	2	b4pregnancy	1	1	1	PartPOS	both	OnART	0	1	1	7	below 8 weeks	0
1799	3	4	3	b4pregnancy	1	1	2	PartSTUNKNOWN	one discl (mother)	OnART	0	1	1	16	0	0
1800	3	2	2	during pregnancy	1	1	1	PartPOS	both	OnART	0	1	1	10	1	0
1801	3	4	3	b4pregnancy	1	1	1	PartPOS	both	OnART	0	1	1	20	0	0
1802	3	4	3	b4pregnancy	1	1	1	PartPOS	both	OnART	0	1	1	17	0	0
1803	3	1	1	during pregnancy	1	1	1	PartNEG	both	OnART	0	1	1	11	0	0
1804	3	4	3	b4pregnancy	1	1	1	PartPOS	both	OnART	0	1	1	19	0	0
1805	3	4	3	b4pregnancy	1	1	1	PartPOS	both	OnART	0	1	1	6	below 8 weeks	0
1806	3	3	3	b4pregnancy	1	1	1	PartNEG	both	OnART	0	1	1	22	0	0
1807	3	1	1	during pregnancy	1	0	2	PartSTUNKNOWN	bothNONdisclosure	OnART	0	2	1	6	below 8 weeks	0
1808	3	2	1	during pregnancy	1	1	2	PartSTUNKNOWN	one discl (mother)	OnART	0	1	1	6	below 8 weeks	0
1809	3	3	2	during pregnancy	1	1	1	PartPOS	both	OnART	0	3	0	11	0	0
1810	3	4	3	b4pregnancy	1	1	1	PartPOS	both	OnART	0	1	1	8	0	0
1811	3	4	3	during pregnancy	1	1	1	PartPOS	both	OnART	1 day	1	1	6	below 8 weeks	0
1812	3	2	1	during pregnancy	1	0	2	PartSTUNKNOWN	bothNONdisclosure	OnART	0	2	1	8	0	0
1813	3	4	2	during pregnancy	1	0	2	PartSTUNKNOWN	bothNONdisclosure	OnART	0	1	1	10	0	0
1814	3	4	3	b4pregnancy	1	1	1	PartPOS	both	OnART	0	1	1	9	0	0
1815	3	3	2	b4pregnancy	1	1	2	PartSTUNKNOWN	one discl (mother)	OnART	0	1	1	6	below 8 weeks	0
1816	3	4	3	b4pregnancy	1	1	1	PartNEG	both	OnART	1 day	1	1	24	0	0
1817	3	1	1	during pregnancy	1	1	2	PartSTUNKNOWN	one discl (mother)	OnART	0	1	1	14	0	0
1818	3	2	2	during pregnancy	1	1	1	PartPOS	both	OnART	0	1	1	8	0	0
1819	3	4	3	b4pregnancy	1	1	2	PartSTUNKNOWN	one discl (mother)	OnART	0	1	1	16	0	0
1820	3	2	2	b4pregnancy	1	1	2	PartSTUNKNOWN	one discl (mother)	OnART	>=2days	1	1	22	0	0
1821	3	2	1	during pregnancy	1	1	1	PartNEG	both	OnART	0	3	0	11	0	0
1822	3	2	2	during pregnancy	1	1	1	PartPOS	both	OnART	0	1	1	8	0	0
1823	3	4	3	b4pregnancy	1	1	1	PartPOS	both	OnART	0	1	1	11	0	0
1824	3	3	3	b4pregnancy	1	1	1	PartPOS	both	OnART	0	1	1	7	below 8 weeks	0
1825	3	1	1	during pregnancy	1	1	1	PartNEG	both	OnART	0	3	0	21	1	1
1826	3	4	3	b4pregnancy	1	1	1	PartPOS	both	OnART	0	1	1	10	1	0
1827	3	4	3	b4pregnancy	1	1	1	PartPOS	both	OnART	0	1	1	16	1	0
1828	3	4	3	b4pregnancy	1	1	1	PartPOS	both	OnART	0	1	1	10	0	0
1829	3	4	3	b4pregnancy	1	1	1	PartPOS	both	OnART	0	3	0	17	1	0
1830	3	4	3	b4pregnancy	1	1	1	PartNEG	both	OnART	1 day	1	1	11	0	0
1831	3	4	3	during pregnancy	1	1	1	PartPOS	both	OnART	0	2	1	15	0	0
1832	3	4	3	b4pregnancy	1	1	1	PartPOS	both	OnART	1 day	1	1	20	1	0
1833	3	4	3	during pregnancy	1	1	1	PartPOS	both	OnART	0	2	1	7	below 8 weeks	0
1834	3	4	3	b4pregnancy	1	1	1	PartPOS	both	OnART	0	2	1	12	1	0
1835	3	2	2	b4pregnancy	1	1	1	PartNEG	both	OnART	0	1	1	14	1	1
1836	3	4	3	b4pregnancy	1	1	1	PartNEG	both	OnART	0	2	1	6	below 8 weeks	0
1837	3	2	2	b4pregnancy	1	1	1	PartPOS	both	OnART	0	2	1	4	below 8 weeks	0
1838	3	2	1	during pregnancy	1	1	2	PartSTUNKNOWN	one discl (mother)	OnART	0	2	1	17	1	0
1839	3	2	3	during pregnancy	1	1	1	PartPOS	both	OnART	>=2days	2	1	6	below 8 weeks	0
1840	3	4	3	b4pregnancy	1	1	2	PartSTUNKNOWN	one discl (mother)	OnART	>=2days	3	0	12	0	0
1841	3	4	2	during pregnancy	1	1	2	PartSTUNKNOWN	one discl (mother)	OnART	1 day	1	1	24	1	0
1842	3	3	2	during pregnancy	1	1	1	PartPOS	both	OnART	0	1	1	7	below 8 weeks	0
1843	3	4	3	during pregnancy	1	1	1	PartNEG	both	OnART	0	1	1	16	0	0
1844	3	4	3	b4pregnancy	1	1	1	PartPOS	both	OnART	0	1	1	21	0	0
1845	3	4	3	b4pregnancy	1	1	1	PartPOS	both	OnART	0	1	1	7	below 8 weeks	0
1846	3	1	1	during pregnancy	1	1	1	PartPOS	both	OnART	0	1	1	23	0	0
1847	3	4	3	during pregnancy	1	1	2	PartSTUNKNOWN	one discl (mother)	OnART	0	1	1	18	1	0
1848	3	1	1	during pregnancy	1	1	1	PartNEG	both	OnART	0	2	1	23	0	0
1849	3	4	3	b4pregnancy	1	1	1	PartNEG	both	OnART	0	2	1	8	0	0
1850	3	2	2	during pregnancy	1	1	1	PartPOS	both	OnART	0	2	1	6	below 8 weeks	0
1851	3	4	3	b4pregnancy	1	1	1	PartPOS	both	OnART	>=2days	2	1	5	below 8 weeks	0
1852	3	3	2	b4pregnancy	1	1	1	PartPOS	both	OnART	1 day	1	1	24	1	1
1853	3	4	3	during pregnancy	1	1	1	PartPOS	both	OnART	0	2	1	23	1	0
1854	3	3	2	b4pregnancy	1	1	1	PartPOS	both	OnART	0	2	1	4	below 8 weeks	0
1855	3	2	2	b4pregnancy	1	1	1	PartPOS	both	OnART	0	1	1	14	0	0
1856	3	1	2	b4pregnancy	1	1	1	PartPOS	both	OnART	0	2	1	10	0	0
1857	3	4	3	b4pregnancy	1	1	1	PartNEG	both	OnART	0	2	1	5	below 8 weeks	0
1858	3	2	3	b4pregnancy	1	1	1	PartPOS	both	OnART	0	2	1	12	0	0
1859	3	4	3	b4pregnancy	1	1	1	PartPOS	both	OnART	0	1	1	7	below 8 weeks	0
1860	3	2	2	during pregnancy	1	1	2	PartSTUNKNOWN	one discl (mother)	OnART	0	3	0	11	0	0
1861	3	2	2	during pregnancy	1	1	1	PartPOS	both	OnART	0	1	1	12	0	0
1862	3	4	3	during pregnancy	1	1	1	PartNEG	both	OnART	0	1	1	8	0	0
1863	3	3	3	b4pregnancy	1	1	1	PartPOS	both	OnART	0	2	1	12	0	0
1864	3	3	2	b4pregnancy	1	1	1	PartPOS	both	OnART	0	1	1	21	0	0
1865	3	2	2	during pregnancy	1	1	1	PartNEG	both	OnART	0	1	1	6	below 8 weeks	0
1866	3	4	3	b4pregnancy	1	1	1	PartNEG	both	OnART	0	1	1	5	below 8 weeks	0
1867	3	4	3	during pregnancy	1	1	1	PartNEG	both	OnART	0	1	1	14	1	0
1868	3	4	3	b4pregnancy	1	1	1	PartPOS	both	OnART	0	1	1	23	1	0
1869	3	3	3	b4pregnancy	1	1	1	PartPOS	both	OnART	0	1	1	7	below 8 weeks	0
1870	3	4	3	b4pregnancy	1	1	1	PartNEG	both	OnART	0	1	1	20	1	0
1871	3	4	3	b4pregnancy	1	1	1	PartPOS	both	OnART	0	1	1	6	below 8 weeks	0
1872	3	4	3	b4pregnancy	1	1	1	PartPOS	both	OnART	0	1	1	15	1	0
1873	3	3	2	b4pregnancy	1	1	2	PartSTUNKNOWN	one discl (mother)	OnART	1 day	1	1	15	1	0
1874	3	3	3	during pregnancy	1	0	2	PartSTUNKNOWN	bothNONdisclosure	OnART	0	1	1	15	0	0
1875	3	4	3	b4pregnancy	1	1	1	PartPOS	both	OnART	0	1	1	11	1	0
1876	3	3	3	b4pregnancy	1	1	1	PartPOS	both	OnART	0	1	1	13	1	0
1877	3	3	3	b4pregnancy	1	0	1	PartPOS	one discl (partner)	not started	Blank	3	0	22	0	0
1878	3	4	3	during pregnancy	1	1	1	PartPOS	both	OnART	0	1	1	22	1	0
1879	3	4	3	during pregnancy	1	1	1	PartNEG	both	OnART	0	1	1	7	below 8 weeks	0
1880	3	4	3	b4pregnancy	1	1	1	PartPOS	both	OnART	0	1	1	20	1	0
1881	3	2	2	during pregnancy	1	1	2	PartSTUNKNOWN	one discl (mother)	OnART	0	1	1	7	below 8 weeks	0
1882	3	4	3	during pregnancy	1	1	2	PartSTUNKNOWN	one discl (mother)	OnART	0	2	1	15	1	0
1883	3	3	2	b4pregnancy	1	1	1	PartPOS	both	OnART	0	1	1	7	below 8 weeks	0
1884	3	4	3	during pregnancy	1	1	1	PartPOS	both	OnART	0	1	1	6	below 8 weeks	0
1885	3	3	3	b4pregnancy	1	0	2	PartSTUNKNOWN	bothNONdisclosure	not started	Blank	3	0	13	0	0
1886	3	4	2	b4pregnancy	1	1	1	PartPOS	both	OnART	0	1	1	7	below 8 weeks	0
1887	3	2	3	b4pregnancy	1	1	2	PartSTUNKNOWN	one discl (mother)	OnART	1 day	1	1	8	0	0
1888	3	2	3	b4pregnancy	1	1	1	PartPOS	both	OnART	0	3	0	6	below 8 weeks	0
1889	3	3	2	during pregnancy	1	1	1	PartPOS	both	OnART	>=2days	1	1	11	0	0
1890	3	3	3	b4pregnancy	1	1	1	PartNEG	both	OnART	0	1	1	8	0	0
1891	3	4	3	b4pregnancy	1	1	2	PartSTUNKNOWN	one discl (mother)	OnART	0	1	1	6	below 8 weeks	0
1892	3	3	3	b4pregnancy	1	1	1	PartPOS	both	OnART	0	1	1	7	below 8 weeks	0
1893	3	4	3	during pregnancy	1	1	1	PartNEG	both	OnART	0	1	1	19	1	0
1894	3	2	2	b4pregnancy	1	1	1	PartPOS	both	OnART	0	1	1	10	0	0
1895	3	4	3	during pregnancy	1	1	1	PartPOS	both	OnART	0	1	1	17	0	0
1896	3	4	1	b4pregnancy	1	1	1	PartPOS	both	OnART	0	1	1	18	0	0
1897	3	4	1	b4pregnancy	1	1	2	PartSTUNKNOWN	one discl (mother)	OnART	0	1	1	8	0	0
1898	3	4	3	b4pregnancy	1	1	1	PartPOS	both	OnART	0	1	1	8	0	0
1899	3	2	3	b4pregnancy	1	1	1	PartNEG	both	OnART	1 day	2	1	5	below 8 weeks	0
1900	3	3	3	during pregnancy	1	1	1	PartPOS	both	OnART	>=2days	1	1	7	below 8 weeks	0
1901	3	4	3	during pregnancy	1	1	1	PartPOS	both	OnART	0	3	0	20	0	0
1902	3	2	2	b4pregnancy	1	1	1	PartNEG	both	OnART	0	1	1	10	0	0
1903	3	4	3	b4pregnancy	1	1	1	PartPOS	both	OnART	1 day	1	1	8	0	0
1904	3	4	3	b4pregnancy	1	1	2	PartSTUNKNOWN	one discl (mother)	OnART	0	1	1	9	0	0
1905	3	2	2	b4pregnancy	1	1	1	PartPOS	both	OnART	0	1	1	9	0	0
1906	3	3	2	b4pregnancy	1	1	1	PartNEG	both	OnART	0	1	1	6	below 8 weeks	0
1907	3	3	2	b4pregnancy	1	1	1	PartPOS	both	OnART	0	1	1	6	below 8 weeks	0
1908	3	4	3	b4pregnancy	1	1	1	PartPOS	both	OnART	0	1	1	6	below 8 weeks	0
1909	3	1	1	during pregnancy	1	1	1	PartPOS	both	OnART	0	1	1	8	0	0
1910	3	4	3	during pregnancy	1	1	1	PartPOS	both	OnART	0	1	1	13	0	0
1911	3	4	3	during pregnancy	1	1	2	PartSTUNKNOWN	one discl (mother)	OnART	0	1	1	6	below 8 weeks	0
1912	3	3	2	b4pregnancy	1	1	1	PartNEG	both	OnART	0	1	1	10	1	0
1913	3	4	3	during pregnancy	1	1	1	PartNEG	both	OnART	0	1	1	19	1	0
1914	3	2	2	b4pregnancy	1	1	2	PartSTUNKNOWN	one discl (mother)	OnART	0	1	1	8	0	0
1915	3	3	3	b4pregnancy	1	1	2	PartSTUNKNOWN	one discl (mother)	OnART	0	1	1	15	1	0
1916	3	4	3	b4pregnancy	1	1	1	PartPOS	both	OnART	0	3	0	21	1	0
1917	3	3	2	during pregnancy	1	1	1	PartNEG	both	OnART	1 day	1	1	12	1	1
1918	3	4	3	b4pregnancy	1	1	1	PartPOS	both	OnART	0	1	1	12	1	0
1919	3	3	3	b4pregnancy	1	1	1	PartNEG	both	OnART	0	1	1	11	1	0
1920	3	3	3	b4pregnancy	1	1	1	PartNEG	both	OnART	0	1	1	17	0	0
1921	3	3	3	during pregnancy	1	1	1	PartNEG	both	OnART	0	1	1	10	0	0
1922	3	4	3	b4pregnancy	1	1	1	PartPOS	both	OnART	0	1	1	23	1	0
1923	3	4	3	b4pregnancy	1	1	1	PartPOS	both	OnART	0	1	1	11	0	0
1924	3	3	2	b4pregnancy	1	1	1	PartPOS	both	OnART	0	1	1	12	1	0
1925	3	2	2	b4pregnancy	1	1	1	PartPOS	both	OnART	0	1	1	5	below 8 weeks	0
1926	3	4	3	b4pregnancy	1	1	1	PartPOS	both	OnART	0	1	1	7	below 8 weeks	0
1927	3	4	3	b4pregnancy	1	1	1	PartPOS	both	OnART	0	1	1	15	0	0
1928	3	4	3	b4pregnancy	1	1	1	PartPOS	both	OnART	0	1	1	12	1	0
1929	3	4	3	b4pregnancy	1	1	1	PartPOS	both	OnART	0	1	1	9	0	0
1930	3	4	3	b4pregnancy	1	1	2	PartSTUNKNOWN	one discl (mother)	OnART	0	1	1	12	0	0
1931	3	2	2	during pregnancy	1	1	1	PartNEG	both	OnART	0	1	1	6	below 8 weeks	0
1932	3	4	3	during pregnancy	1	1	1	PartPOS	both	OnART	0	1	1	11	0	0
1933	3	4	3	b4pregnancy	1	1	1	PartNEG	both	OnART	0	1	1	7	below 8 weeks	0
1934	3	3	3	b4pregnancy	1	1	2	PartSTUNKNOWN	one discl (mother)	OnART	1 day	1	1	6	below 8 weeks	0
1935	3	2	2	b4pregnancy	1	1	1	PartNEG	both	OnART	0	1	1	7	below 8 weeks	0
1936	3	4	3	b4pregnancy	1	1	1	PartNEG	both	OnART	0	1	1	6	below 8 weeks	0
1937	3	4	3	during pregnancy	1	1	1	PartPOS	both	OnART	0	1	1	7	below 8 weeks	0
1938	3	4	3	b4pregnancy	1	1	1	PartNEG	both	OnART	0	1	1	9	0	0
1939	3	2	1	during pregnancy	1	1	1	PartNEG	both	OnART	0	1	1	8	0	0
1940	3	4	3	b4pregnancy	1	1	1	PartPOS	both	OnART	0	1	1	6	below 8 weeks	0
1941	3	2	2	b4pregnancy	1	1	1	PartNEG	both	OnART	0	3	0	13	1	0
1942	3	4	3	b4pregnancy	1	1	1	PartPOS	both	OnART	0	1	1	11	0	0
1943	3	4	3	during pregnancy	1	1	2	PartSTUNKNOWN	one discl (mother)	OnART	0	1	1	5	below 8 weeks	0
1944	3	4	3	b4pregnancy	1	1	1	PartNEG	both	OnART	0	1	1	18	0	0
1945	3	4	3	b4pregnancy	1	1	1	PartNEG	both	OnART	0	1	1	7	below 8 weeks	0
1946	3	2	2	during pregnancy	1	1	1	PartNEG	both	OnART	0	1	1	7	below 8 weeks	0
1947	3	1	1	during pregnancy	1	1	1	PartNEG	both	OnART	0	1	1	8	0	0
1948	3	4	3	b4pregnancy	1	1	1	PartPOS	both	OnART	0	1	1	4	below 8 weeks	0
1949	3	4	3	during pregnancy	1	1	1	PartNEG	both	OnART	>=2days	2	1	6	below 8 weeks	0
1950	3	3	3	during pregnancy	1	1	1	PartPOS	both	OnART	0	1	1	7	below 8 weeks	0
1951	3	4	3	b4pregnancy	1	1	1	PartPOS	both	OnART	0	1	1	8	0	0
1952	3	4	3	b4pregnancy	1	1	1	PartNEG	both	OnART	0	1	1	6	below 8 weeks	0
1953	3	4	3	during pregnancy	1	1	1	PartPOS	both	OnART	>=2days	1	1	6	below 8 weeks	0
1954	3	4	3	b4pregnancy	1	1	1	PartPOS	both	OnART	0	1	1	7	below 8 weeks	0
1955	3	4	3	b4pregnancy	1	1	1	PartNEG	both	OnART	0	1	1	16	0	0
1956	3	2	3	during pregnancy	1	1	2	PartSTUNKNOWN	one discl (mother)	OnART	0	1	1	7	below 8 weeks	0
1957	3	4	3	b4pregnancy	1	1	1	PartPOS	both	OnART	0	1	1	20	0	0
1958	3	4	3	during pregnancy	1	1	1	PartNEG	both	OnART	0	1	1	6	below 8 weeks	0
1959	3	4	3	b4pregnancy	1	1	1	PartPOS	both	OnART	0	2	1	9	0	0
1960	3	4	3	b4pregnancy	1	1	1	PartPOS	both	OnART	0	1	1	7	below 8 weeks	0
1961	3	4	3	during pregnancy	1	1	2	PartSTUNKNOWN	one discl (mother)	OnART	0	1	1	9	0	1
1962	3	3	3	during pregnancy	1	1	1	PartNEG	both	OnART	0	1	1	7	below 8 weeks	0
1963	3	4	3	during pregnancy	1	1	1	PartNEG	both	OnART	1 day	1	1	18	0	0
1964	3	4	3	b4pregnancy	1	0	2	PartSTUNKNOWN	bothNONdisclosure	OnART	0	1	1	6	below 8 weeks	0
1965	3	4	3	b4pregnancy	1	1	1	PartPOS	both	OnART	>=2days	3	0	17	1	0
1966	3	2	3	b4pregnancy	1	1	1	PartPOS	both	OnART	0	1	1	9	0	0
1967	3	4	2	during pregnancy	1	1	1	PartNEG	both	OnART	0	1	1	10	0	0
1968	3	4	3	during pregnancy	1	1	1	PartNEG	both	OnART	0	1	1	6	below 8 weeks	0
1969	3	4	3	b4pregnancy	1	1	1	PartPOS	both	OnART	0	1	1	6	below 8 weeks	0
1970	3	4	3	during pregnancy	1	1	1	PartPOS	both	OnART	0	2	1	9	0	0
1971	3	3	3	b4pregnancy	1	1	1	PartNEG	both	OnART	0	2	1	6	below 8 weeks	0
1972	3	2	2	b4pregnancy	1	1	1	PartPOS	both	OnART	1 day	1	1	10	0	0
1973	3	4	3	b4pregnancy	1	1	1	PartPOS	both	OnART	0	1	1	11	0	0
1974	3	1	1	during pregnancy	1	1	1	PartNEG	both	OnART	0	1	1	11	0	1
1975	3	4	3	b4pregnancy	1	0	2	PartSTUNKNOWN	bothNONdisclosure	OnART	1 day	2	1	6	below 8 weeks	0
1976	3	4	3	b4pregnancy	1	1	1	PartNEG	both	OnART	0	1	1	7	below 8 weeks	0
1977	3	4	3	b4pregnancy	1	1	1	PartNEG	both	OnART	0	1	1	6	below 8 weeks	0
1978	3	2	2	during pregnancy	1	1	1	PartPOS	both	OnART	0	1	1	6	below 8 weeks	0
1979	3	4	3	b4pregnancy	1	1	1	PartNEG	both	OnART	0	1	1	6	below 8 weeks	0
1980	3	2	2	during pregnancy	1	1	1	PartNEG	both	OnART	0	2	1	10	0	0
1981	3	2	2	b4pregnancy	1	1	1	PartPOS	both	OnART	1 day	1	1	7	below 8 weeks	0
1982	3	4	2	during pregnancy	1	1	1	PartNEG	both	OnART	0	1	1	6	below 8 weeks	0
1983	3	4	3	b4pregnancy	1	1	1	PartPOS	both	OnART	0	1	1	7	below 8 weeks	0
1984	3	2	2	during pregnancy	1	1	1	PartNEG	both	OnART	0	3	0	5	below 8 weeks	0
1985	3	1	1	during pregnancy	1	1	2	PartSTUNKNOWN	one discl (mother)	OnART	0	1	1	8	0	0
1986	3	4	1	during pregnancy	1	1	2	PartSTUNKNOWN	one discl (mother)	OnART	0	2	1	6	below 8 weeks	0
1987	3	2	2	during pregnancy	1	1	1	PartPOS	both	OnART	0	1	1	11	0	0
1988	3	4	3	b4pregnancy	1	1	1	PartNEG	both	OnART	0	1	1	7	below 8 weeks	0
1989	3	4	2	b4pregnancy	1	1	1	PartPOS	both	OnART	0	1	1	9	1	0
1990	3	2	2	during pregnancy	1	1	2	PartSTUNKNOWN	one discl (mother)	OnART	0	3	0	13	0	0
1991	3	3	2	during pregnancy	1	1	2	PartSTUNKNOWN	one discl (mother)	OnART	>=2days	3	0	13	0	1
1992	3	2	2	b4pregnancy	1	1	2	PartSTUNKNOWN	one discl (mother)	OnART	>=2days	3	0	12	0	0
1993	3	4	3	during pregnancy	1	1	1	PartNEG	both	OnART	0	2	1	5	below 8 weeks	0
1994	3	1	1	b4pregnancy	1	1	1	PartPOS	both	OnART	0	2	1	5	below 8 weeks	0
1995	3	4	3	b4pregnancy	1	1	1	PartPOS	both	OnART	0	2	1	9	0	0
1996	3	2	1	during pregnancy	1	1	1	PartNEG	both	OnART	1 day	1	1	11	1	0
1997	3	4	3	b4pregnancy	1	1	1	PartPOS	both	OnART	1 day	1	1	6	below 8 weeks	0
1998	3	3	2	b4pregnancy	1	1	1	PartPOS	both	OnART	1 day	1	1	7	below 8 weeks	0
1999	3	4	3	b4pregnancy	1	1	1	PartNEG	both	OnART	0	1	1	15	1	0
[truncated: 1,154 more rows]
